# Supplementary material for: Global patterns of submicroscopic Plasmodium falciparum malaria infection: insights from a systematic review and meta-analysis of population surveys
Source: Lancet Microbe. 2021 Aug;2(8):e366–74. doi: 10.1016/S2666-5247(21)00055-0 (PMC8332195; doi:10.1016/S2666-5247(21)00055-0)
Supplement: Supplementary appendix 2 [file mmc2.xls]

## Sheet: Whittaker et al. Overall Data
	Reference Information			Geographical Information			Diagnostic Results						MAP Prevalence Estimates		Transmission Category Assignment
Review Found	Author	Title	Year	Global Region	Country	Location	PCR N Tested	PCR N Positive	% PCR Positive	Microscopy N Tested	Microscopy N Positive	% Microscopy Positive	Historical Transmission	Current Transmission	Setting_20	Setting_15	Setting_10	Setting_5	PCR_Method	Microscopy_Fields	Sampling_Season	Notes
Whittaker et al.	Proietti	Continuing intense malaria transmission in northern Uganda.	2011	East Africa	Uganda	Apac	241	133	55.1867	243	93	38.2716	0.7456	0.6248	High_High	High_High	High_High	High_High	Nested	100	Wet
Whittaker et al.	Souza	Prevalence of Plasmodium falciparum and P. vivax in an area of transmission located in Pará State, Brazil, determined by amplification of mtDNA using a real-time PCR assay.	2012	South America & Carribean	Brazil	Cuiba Santarem	74	1	1.35135	74	0	0	NA	NA	NA	NA	NA	NA	Nested	NA	NA
Whittaker et al.	Souza	Prevalence of Plasmodium falciparum and P. vivax in an area of transmission located in Pará State, Brazil, determined by amplification of mtDNA using a real-time PCR assay.	2012	South America	Brazil		74	2	0.013514	74	0	0	NA	NA	NA	NA	NA	NA	Nested	NA	NA
Whittaker et al.	Souza	Prevalence of Plasmodium falciparum and P. vivax in an area of transmission located in Pará State, Brazil, determined by amplification of mtDNA using a real-time PCR assay.	2012	South America	Brazil		134	1	0.013514	134	0	0	NA	NA	NA	NA	NA	NA	Nested	NA	NA
Whittaker et al.	Atkinson	Operational research to inform a sub-national surveillance intervention for malaria elimination in Solomon Islands	2012	Oceania	Solomon Islands	Isabel Province	1843	1	0.0542594	8554	1	0.0116904	NA	NA	NA	NA	NA	NA	Semi-Nested	100	Dry
Whittaker et al.	Pegha Moukandja	Marked Rise in the Prevalence of Asymptomatic Plasmodium falciparum Infection in Rural Gabon	2016	West Africa	Gabon	Ogooue-Lolo Province	277	161	58.1227	370	93	25.1351	0.3408	0.1889	High_Low	High_High	High_High	High_High	Nested	100	Wet
Whittaker et al.	Pegha Moukandja	Marked Rise in the Prevalence of Asymptomatic Plasmodium falciparum Infection in Rural Gabon	2016	West Africa	Gabon	Ogooue-Lolo Province	195	109	55.8974	267	72	26.9663	0.3408	0.1889	High_Low	High_High	High_High	High_High	Nested	100	Wet
Whittaker et al.	Pegha Moukandja	Marked Rise in the Prevalence of Asymptomatic Plasmodium falciparum Infection in Rural Gabon	2016	West Africa	Gabon	Ogooue-Lolo Province	161	115	71.4286	218	57	26.1468	0.3408	0.1889	High_Low	High_High	High_High	High_High	Nested	100	Dry
Whittaker et al.	Pegha Moukandja	Marked Rise in the Prevalence of Asymptomatic Plasmodium falciparum Infection in Rural Gabon	2016	West Africa	Gabon	Ogooue-Lolo Province	219	87	39.726	255	36	14.1176	0.3408	0.1889	High_Low	High_High	High_High	High_High	Nested	100	Wet
Whittaker et al.	Pegha Moukandja	Marked Rise in the Prevalence of Asymptomatic Plasmodium falciparum Infection in Rural Gabon	2016	West Africa	Gabon	Ogooue-Lolo Province	173	134	77.4566	232	59	25.431	0.3408	0.1889	High_Low	High_High	High_High	High_High	Nested	100	Wet
Whittaker et al.	Pegha Moukandja	Marked Rise in the Prevalence of Asymptomatic Plasmodium falciparum Infection in Rural Gabon	2016	West Africa	Gabon	Ogooue-Lolo Province	114	67	58.7719	145	31	21.3793	0.3408	0.1889	High_Low	High_High	High_High	High_High	Nested	100	Wet
Whittaker et al.	Atelu	Carriage of sub-microscopic sexual and asexual Plasmodium falciparum stages in the dry season at Navrongo, Ghana	2016	West Africa	Ghana	Navrongo	209	29	13.8756	209	10	4.78469	0.6532	0.4934	High_High	High_High	High_High	High_High	RT-PCR	200	Dry
Whittaker et al.	Rovira-Vallbona	Predominance of asymptomatic and sub-microscopic infections characterizes the Plasmodium gametocyte reservoir in the Peruvian Amazon	2017	South America & Carribean	Peru	Loreto Department	7265	235	3.23469	7265	5	0.0688231	NA	NA	NA	NA	NA	NA	qPCR	NA	NA
Whittaker et al.	Kangoye	Malaria hotspots defined by clinical malaria, asymptomatic carriage, PCR and vector numbers in a low transmission area on the Kenyan Coast	2016	East Africa	Kenya	Kilif County	779	48	6.16175	779	16	2.05392	0.3424	0.0863	High_Low	High_Low	High_Low	High_High	qPCR	400	NA
Whittaker et al.	Kangoye	Malaria hotspots defined by clinical malaria, asymptomatic carriage, PCR and vector numbers in a low transmission area on the Kenyan Coast	2016	East Africa	Kenya	Kilif County	797	26	3.26223	797	2	0.250941	0.3424	0.1372	High_Low	High_Low	High_High	High_High	qPCR	400	NA
Whittaker et al.	Parr	Estimation of Plasmodium falciparum Transmission Intensity in Lilongwe, Malawi, by Microscopy, Rapid Diagnostic Testing, and Nucleic Acid Detection.	2016	East Africa	Malawi	Central Region	792	79	9.97475	792	45	5.68182	0.3811	0.2023	High_High	High_High	High_High	High_High	qPCR	NA	NA
Whittaker et al.	Zhao	Comparison of methods for detecting asymptomatic malaria infections in the China–Myanmar border area	2017	Asia	Myanmar	Kachin State	1005	1	0.0995025	1005	0	0	NA	NA	NA	NA	NA	NA	Nested	100	NA
Whittaker et al.	Zhao	Comparison of methods for detecting asymptomatic malaria infections in the China–Myanmar border area	2017	Asia	Myanmar	Kachin State	1005	11	1.09453	1005	0	0	NA	NA	NA	NA	NA	NA	RT-PCR	100	NA
Whittaker et al.	Tadesse	The shape of the iceberg: quantification of submicroscopic Plasmodium falciparum and Plasmodium vivax parasitaemia and gametocytaemia in five low endemic settings in Ethiopia.	2017	East Africa	Ethiopia	Amhara	551	43	7.80399	551	3	0.544465	0.0258	0.0027	Low_Low	Low_Low	Low_Low	Low_Low	qPCR	100	Dry
Whittaker et al.	Tadesse	The shape of the iceberg: quantification of submicroscopic Plasmodium falciparum and Plasmodium vivax parasitaemia and gametocytaemia in five low endemic settings in Ethiopia.	2017	East Africa	Ethiopia	Amhara	294	38	12.9252	335	3	0.895522	0.0258	0.0027	Low_Low	Low_Low	Low_Low	Low_Low	qPCR	100	Wet
Whittaker et al.	Chourasia	Additional burden of asymptomatic and sub-patent malaria infections during low transmission season in forested tribal villages in Chhattisgarh, India	2017	Asia	India	Chhattisgarh State	437	80	18.3066	437	47	10.7551	NA	NA	NA	NA	NA	NA	Nested	NA	Dry
Whittaker et al.	Manjurano	Association of sub-microscopic malaria parasite carriage with transmission intensity in north-eastern Tanzania.	2011	East Africa	Tanzania	Mokala	85	3	3.52941	250	4	1.6	0.047	0.0373	Low_Low	Low_Low	Low_Low	Low_Low	Nested	100	Wet
Whittaker et al.	Manjurano	Association of sub-microscopic malaria parasite carriage with transmission intensity in north-eastern Tanzania.	2011	East Africa	Tanzania	Machame Aleni	87	8	9.1954	251	4	1.59363	0.047	0.0373	Low_Low	Low_Low	Low_Low	Low_Low	Nested	100	Wet
Whittaker et al.	Manjurano	Association of sub-microscopic malaria parasite carriage with transmission intensity in north-eastern Tanzania.	2011	East Africa	Tanzania	Ikuini	88	34	38.6364	250	4	1.6	0.047	0.0373	Low_Low	Low_Low	Low_Low	Low_Low	Nested	100	Wet
Whittaker et al.	Manjurano	Association of sub-microscopic malaria parasite carriage with transmission intensity in north-eastern Tanzania.	2011	East Africa	Tanzania	Kileo	89	13	14.6067	250	16	6.4	0.047	0.0373	Low_Low	Low_Low	Low_Low	Low_Low	Nested	100	Wet
Whittaker et al.	Manjurano	Association of sub-microscopic malaria parasite carriage with transmission intensity in north-eastern Tanzania.	2011	East Africa	Tanzania	Bwambo	76	7	9.21053	250	7	2.8	0.047	0.0373	Low_Low	Low_Low	Low_Low	Low_Low	Nested	100	Wet
Whittaker et al.	Manjurano	Association of sub-microscopic malaria parasite carriage with transmission intensity in north-eastern Tanzania.	2011	East Africa	Tanzania	Mpinji	87	6	6.89655	250	7	2.8	0.047	0.0373	Low_Low	Low_Low	Low_Low	Low_Low	Nested	100	Wet
Whittaker et al.	Manjurano	Association of sub-microscopic malaria parasite carriage with transmission intensity in north-eastern Tanzania.	2011	East Africa	Tanzania	Lower Goha	91	21	23.0769	249	30	12.0482	0.047	0.0373	Low_Low	Low_Low	Low_Low	Low_Low	Nested	100	Wet
Whittaker et al.	Manjurano	Association of sub-microscopic malaria parasite carriage with transmission intensity in north-eastern Tanzania.	2011	East Africa	Tanzania	Kadando	87	44	50.5747	249	61	24.498	0.047	0.0373	Low_Low	Low_Low	Low_Low	Low_Low	Nested	100	Wet
Whittaker et al.	Manjurano	Association of sub-microscopic malaria parasite carriage with transmission intensity in north-eastern Tanzania.	2011	East Africa	Tanzania	Kwadoe	84	8	9.52381	250	14	5.6	0.4244	0.448	High_High	High_High	High_High	High_High	Nested	100	Wet
Whittaker et al.	Manjurano	Association of sub-microscopic malaria parasite carriage with transmission intensity in north-eastern Tanzania.	2011	East Africa	Tanzania	Funta	88	49	55.6818	249	45	18.0723	0.4244	0.448	High_High	High_High	High_High	High_High	Nested	100	Wet
Whittaker et al.	Manjurano	Association of sub-microscopic malaria parasite carriage with transmission intensity in north-eastern Tanzania.	2011	East Africa	Tanzania	Tamota	81	52	64.1975	246	2	0.813008	0.4244	0.448	High_High	High_High	High_High	High_High	Nested	100	Wet
Whittaker et al.	Manjurano	Association of sub-microscopic malaria parasite carriage with transmission intensity in north-eastern Tanzania.	2011	East Africa	Tanzania	Mgila	83	61	73.494	243	74	30.4527	0.4244	0.448	High_High	High_High	High_High	High_High	Nested	100	Wet
Whittaker et al.	Manjurano	Association of sub-microscopic malaria parasite carriage with transmission intensity in north-eastern Tanzania.	2011	East Africa	Tanzania	Mgome	95	83	87.3684	247	122	49.3927	0.4244	0.448	High_High	High_High	High_High	High_High	Nested	100	Wet
Whittaker et al.	Rosas-Aguirre	Assessing malaria transmission in a low endemicity area of north-western Peru	2013	South America & Carribean	Peru	Bellavista District	2667	1	0.0374953	2667	0	0	NA	NA	NA	NA	NA	NA	Nested	NA	Wet
Whittaker et al.	Tran	An intensive longitudinal cohort study of Malian children and adults reveals no evidence of acquired immunity to Plasmodium falciparum infection.	2013	West Africa	Mali	Kalifabougou	547	320	58.5009	547	159	29.0676	0.4703	0.2656	High_High	High_High	High_High	High_High	Nested	NA	Wet
Whittaker et al.	Koepfli	Blood-Stage Parasitaemia and Age Determine Plasmodium falciparum and P. vivax Gametocytaemia in Papua New Guinea	2015	Asia	Papua New Guinea		2083	385	18.483	2083	117	5.6169	NA	NA	NA	NA	NA	NA	qPCR	200	Wet
Whittaker et al.	Morris	Characterising temporal trends in asymptomatic Plasmodium infections and transporter polymorphisms during transition from high to low transmission in Zanzibar, 2005-2013.	2015	East Africa	Zanzibar	North A and Micheweni	2423	80	3.30169	2423	0	0	NA	NA	NA	NA	NA	NA	qPCR	NA	NA
Whittaker et al.	Baum	Common asymptomatic and submicroscopic malaria infections in Western Thailand revealed in longitudinal molecular and serological studies: a challenge to malaria elimination	2016	Asia	Thailand	Tak Province	1347	20	1.48478	1347	0	0	NA	NA	NA	NA	NA	NA	qPCR	NA	NA
Whittaker et al.	Laban	Comparison of a PfHRP2-based rapid diagnostic test and PCR for malaria in a low prevalence setting in rural southern Zambia: implications for elimination	2015	East Africa	Zambia	Choma District	638	18	2.82132	676	1	0.147929	0.2878	0.0554	High_Low	High_Low	High_Low	High_High	Nested	NA	NA
Whittaker et al.	Laban	Comparison of a PfHRP2-based rapid diagnostic test and PCR for malaria in a low prevalence setting in rural southern Zambia: implications for elimination	2015	East Africa	Zambia	Choma District	871	16	1.83697	871	2	0.229621	0.2878	0.0556	High_Low	High_Low	High_Low	High_High	Nested	NA	NA
Whittaker et al.	Laban	Comparison of a PfHRP2-based rapid diagnostic test and PCR for malaria in a low prevalence setting in rural southern Zambia: implications for elimination	2015	East Africa	Zambia	Choma District	740	12	1.62162	740	0	0	0.2878	0.0461	High_Low	High_Low	High_Low	High_Low	Nested	NA	NA
Whittaker et al.	Laban	Comparison of a PfHRP2-based rapid diagnostic test and PCR for malaria in a low prevalence setting in rural southern Zambia: implications for elimination	2015	East Africa	Zambia	Choma District	688	3	0.436047	688	1	0.145349	0.2878	0.047	High_Low	High_Low	High_Low	High_Low	Nested	NA	NA
Whittaker et al.	Mwingira	Comparison of detection methods to estimate asexual Plasmodium falciparum parasite prevalence and gametocyte carriage in a community survey in Tanzania	2014	East Africa	Tanzania	Kilombero and Ulanga	226	86	38.0531	226	13	5.75221	0.4341	0.0912	High_Low	High_Low	High_Low	High_High	qPCR	NA	Dry
Whittaker et al.	Mwingira	Comparison of detection methods to estimate asexual Plasmodium falciparum parasite prevalence and gametocyte carriage in a community survey in Tanzania	2014	East Africa	Tanzania	Kilombero and Ulanga	226	60	26.5487	226	13	5.75221	0.4341	0.0912	High_Low	High_Low	High_Low	High_High	Nested	NA	Dry
Whittaker et al.	Wang	Comparison of Microscopy, Nested-PCR, and Real-Time-PCR Assays Using High-Throughput Screening of Pooled Samples for Diagnosis of Malaria in Asymptomatic Carriers from Areas of Endemicity in Myanmar	2014	Asia	Myanmar	Kayin State, Bago and Tanintharyi	1552	42	2.70619	1552	5	0.322165	NA	NA	NA	NA	NA	NA	qPCR	NA	NA
Whittaker et al.	Wang	Comparison of Microscopy, Nested-PCR, and Real-Time-PCR Assays Using High-Throughput Screening of Pooled Samples for Diagnosis of Malaria in Asymptomatic Carriers from Areas of Endemicity in Myanmar	2014	Asia	Myanmar	Kayin State, Bago and Tanintharyi	1552	15	0.966495	1552	5	0.322165	NA	NA	NA	NA	NA	NA	Nested	NA	NA
Whittaker et al.	Wang	Comparison of Microscopy, Nested-PCR, and Real-Time-PCR Assays Using High-Throughput Screening of Pooled Samples for Diagnosis of Malaria in Asymptomatic Carriers from Areas of Endemicity in Myanmar	2014	Asia	Myanmar	Kayin State, Bago and Tanintharyi	1552	43	2.77062	1552	5	0.322165	NA	NA	NA	NA	NA	NA	Nested	NA	NA
Whittaker et al.	Talundzic	Field evaluation of the photo-induced electron transfer fluorogenic primers (PET) real-time PCR for the detection of Plasmodium falciparum in Tanzania	2014	East Africa	Tanzania	Iringa Region	303	27	8.91089	303	11	3.63036	0.1518	0.0479	Low_Low	High_Low	High_Low	High_Low	Nested	100	NA
Whittaker et al.	Kaisar	Epidemiology of Plasmodium infections in Flores Island, Indonesia using real-time PCR	2013	Asia	Indonesia	Flores Island	1509	219	14.5129	1509	37	2.45195	NA	NA	NA	NA	NA	NA	qPCR	NA	Dry
Whittaker et al.	Farnert	Epidemiology of malaria in a village in the Rufiji River Delta, Tanzania: declining transmission over 25 years revealed by different parasitological metrics	2014	East Africa	Tanzania	Rufiji River Delta	792	546	68.9394	792	309	39.0152	0.5407	0.5407	High_High	High_High	High_High	High_High	qPCR	100	Dry
Whittaker et al.	Farnert	Epidemiology of malaria in a village in the Rufiji River Delta, Tanzania: declining transmission over 25 years revealed by different parasitological metrics	2014	East Africa	Tanzania	Rufiji River Delta	792	464	58.5859	792	309	39.0152	0.5407	0.5407	High_High	High_High	High_High	High_High	Nested	100	Dry
Whittaker et al.	Farnert	Epidemiology of malaria in a village in the Rufiji River Delta, Tanzania: declining transmission over 25 years revealed by different parasitological metrics	2014	East Africa	Tanzania	Rufiji River Delta	889	576	64.7919	889	239	26.8841	0.5407	0.5407	High_High	High_High	High_High	High_High	qPCR	100	Dry
Whittaker et al.	Farnert	Epidemiology of malaria in a village in the Rufiji River Delta, Tanzania: declining transmission over 25 years revealed by different parasitological metrics	2014	East Africa	Tanzania	Rufiji River Delta	889	400	44.9944	889	239	26.8841	0.5407	0.5407	High_High	High_High	High_High	High_High	Nested	100	Dry
Whittaker et al.	Farnert	Epidemiology of malaria in a village in the Rufiji River Delta, Tanzania: declining transmission over 25 years revealed by different parasitological metrics	2014	East Africa	Tanzania	Rufiji River Delta	808	141	17.4505	808	43	5.32178	0.5407	0.5407	High_High	High_High	High_High	High_High	qPCR	100	Dry
Whittaker et al.	Farnert	Epidemiology of malaria in a village in the Rufiji River Delta, Tanzania: declining transmission over 25 years revealed by different parasitological metrics	2014	East Africa	Tanzania	Rufiji River Delta	808	132	16.3366	808	43	5.32178	0.5407	0.5407	High_High	High_High	High_High	High_High	Nested	100	Dry
Whittaker et al.	Thanh	Epidemiology of forest malaria in Central Vietnam: the hidden parasite reservoir	2015	Asia	Vietnam	Quang Nam Province	75	4	5.33333	350	10	2.85714	NA	NA	NA	NA	NA	NA	Nested	NA	Dry
Whittaker et al.	Thanh	Epidemiology of forest malaria in Central Vietnam: the hidden parasite reservoir	2015	Asia	Vietnam	Quang Nam Province	55	6	10.9091	256	8	3.125	NA	NA	NA	NA	NA	NA	Nested	NA	Dry
Whittaker et al.	Thanh	Epidemiology of forest malaria in Central Vietnam: the hidden parasite reservoir	2015	Asia	Vietnam	Quang Nam Province	133	17	12.782	532	51	9.58647	NA	NA	NA	NA	NA	NA	Nested	NA	Dry
Whittaker et al.	Thanh	Epidemiology of forest malaria in Central Vietnam: the hidden parasite reservoir	2015	Asia	Vietnam	Quang Nam Province	64	15	23.4375	312	24	7.69231	NA	NA	NA	NA	NA	NA	Nested	NA	Dry
Whittaker et al.	Oriero	Diagnostic performance of a novel loop-mediated isothermal amplification (LAMP) assay targeting the apicoplast genome for malaria diagnosis in a field setting in sub-Saharan Africa.	2015	West Africa	The Gambia	Basse	341	131	38.4164	341	104	30.4985	0.364	0.0241	High_Low	High_Low	High_Low	High_Low	Nested	NA	NA
Whittaker et al.	Takem	Detecting Foci of Malaria Transmission with School Surveys: A Pilot Study in the Gambia	2013	West Africa	The Gambia	Upper River Region	3214	278	8.64966	424	31	7.31132	0.364	0.0246	High_Low	High_Low	High_Low	High_Low	Nested	200	Dry
Whittaker et al.	Geiger	Declining malaria parasite prevalence and trends of asymptomatic parasitaemia in a seasonal transmission setting in north-western Burkina Faso between 2000 and 2009–2012	2013	West Africa	Burkina Faso	Kossi District	1561	1436	91.9923	1561	1232	78.9238	0.7872	0.7811	High_High	High_High	High_High	High_High	Nested	NA	Wet
Whittaker et al.	Geiger	Declining malaria parasite prevalence and trends of asymptomatic parasitaemia in a seasonal transmission setting in north-western Burkina Faso between 2000 and 2009–2012	2013	West Africa	Burkina Faso	Kossi District	402	266	66.1692	402	235	58.4577	0.7872	0.7811	High_High	High_High	High_High	High_High	Nested	NA	Wet
Whittaker et al.	Geiger	Declining malaria parasite prevalence and trends of asymptomatic parasitaemia in a seasonal transmission setting in north-western Burkina Faso between 2000 and 2009–2013	2013	West Africa	Burkina Faso	Kossi District	362	143	39.5028	362	109	30.1105	0.7872	0.7843	High_High	High_High	High_High	High_High	Nested	NA	Dry
Whittaker et al.	Geiger	Declining malaria parasite prevalence and trends of asymptomatic parasitaemia in a seasonal transmission setting in north-western Burkina Faso between 2000 and 2009–2014	2013	West Africa	Burkina Faso	Kossi District	256	176	68.75	256	143	55.8594	0.7872	0.7843	High_High	High_High	High_High	High_High	Nested	NA	Wet
Whittaker et al.	Geiger	Declining malaria parasite prevalence and trends of asymptomatic parasitaemia in a seasonal transmission setting in north-western Burkina Faso between 2000 and 2009–2015	2013	West Africa	Burkina Faso	Kossi District	267	105	39.3258	267	79	29.588	0.7872	0.7311	High_High	High_High	High_High	High_High	Nested	NA	Dry
Whittaker et al.	Geiger	Declining malaria parasite prevalence and trends of asymptomatic parasitaemia in a seasonal transmission setting in north-western Burkina Faso between 2000 and 2009–2016	2013	West Africa	Burkina Faso	Kossi District	219	161	73.516	219	108	49.3151	0.7872	0.7311	High_High	High_High	High_High	High_High	Nested	NA	Wet
Whittaker et al.	Geiger	Declining malaria parasite prevalence and trends of asymptomatic parasitaemia in a seasonal transmission setting in north-western Burkina Faso between 2000 and 2009–2017	2013	West Africa	Burkina Faso	Kossi District	261	90	34.4828	261	85	32.567	0.7872	0.6661	High_High	High_High	High_High	High_High	Nested	NA	Dry
Whittaker et al.	Ganguly	High prevalence of asymptomatic malaria in a tribal population in eastern India.	2013	Asia	India	West Bengal State	224	27	12.0536	224	25	11.1607	NA	NA	NA	NA	NA	NA	Nested	NA	Dry
Whittaker et al.	Ganguly	High prevalence of asymptomatic malaria in a tribal population in eastern India.	2013	Asia	India	West Bengal State	275	24	8.72727	275	16	5.81818	NA	NA	NA	NA	NA	NA	Nested	NA	Dry
Whittaker et al.	Ganguly	High prevalence of asymptomatic malaria in a tribal population in eastern India.	2013	Asia	India	West Bengal State	225	25	11.1111	225	23	10.2222	NA	NA	NA	NA	NA	NA	Nested	NA	Dry
Whittaker et al.	Ganguly	High prevalence of asymptomatic malaria in a tribal population in eastern India.	2013	Asia	India	West Bengal State	239	2	0.83682	239	2	0.83682	NA	NA	NA	NA	NA	NA	Nested	NA	Dry
Whittaker et al.	Koukouikila-Koussounda	Genetic polymorphism of merozoite surface protein 2 and prevalence of K76T pfcrt mutation in Plasmodium falciparum field isolates from Congolese children with asymptomatic infections	2012	West Africa	Republic of Congo	Makelekele	313	51	16.2939	313	27	8.6262	0.3676	0.137	High_Low	High_Low	High_High	High_High	Nested	NA	NA
Whittaker et al.	Cook	High heterogeneity of malaria transmission and a large sub-patent and diverse reservoir of infection in Wusab As Safil district, Republic of Yemen.	2016	Asia	Republic of Yemen	Wusab As Safil District	2181	430	19.7157	2220	237	10.6757	NA	NA	NA	NA	NA	NA	Nested	NA	NA
Whittaker et al.	Rosas-Aguirre	Hotspots of Malaria Transmission in the Peruvian Amazon: Rapid Assessment through a Parasitological and Serological Survey.	2015	South America & Carribean	Peru	San Juan	651	35	5.37634	651	10	1.5361	NA	NA	NA	NA	NA	NA	Nested	100	Dry
Whittaker et al.	Proietti	Influence of infection on malaria-specific antibody dynamics in a cohort exposed to intense malaria transmission in northern Uganda.	2013	East Africa	Uganda	Apac	490	281	57.3469	509	194	38.1139	0.7456	0.5913	High_High	High_High	High_High	High_High	Nested	100	NA
Whittaker et al.	Ngane	Molecular epidemiology of drug-resistant Plasmodium falciparum in Benguela province, Angola	2015	West Africa	Angola	Benguela Province	386	80	20.7254	386	61	15.8031	0.285	0.0626	High_Low	High_Low	High_Low	High_High	Nested	NA	Wet
Whittaker et al.	Lo	Low parasitemia in submicroscopic infections significantly impacts malaria diagnostic sensitivity in the highlands of Western Kenya.	2015	East Africa	Kenya	Akala (Nyanza)	201	130	64.6766	201	117	58.209	0.3346	0.1047	High_Low	High_Low	High_High	High_High	Nested	100	Wet
Whittaker et al.	Lo	Low parasitemia in submicroscopic infections significantly impacts malaria diagnostic sensitivity in the highlands of Western Kenya.	2015	East Africa	Kenya	Amkura (Western)	201	28	13.9303	201	4	1.99005	0.4866	0.1315	High_Low	High_Low	High_High	High_High	Nested	100	Wet
Whittaker et al.	Lo	Low parasitemia in submicroscopic infections significantly impacts malaria diagnostic sensitivity in the highlands of Western Kenya.	2015	East Africa	Kenya	Bomet (Rift Valley)	250	7	2.8	250	1	0.4	0.1386	0.0234	Low_Low	Low_Low	High_Low	High_Low	Nested	100	Wet
Whittaker et al.	Lo	Low parasitemia in submicroscopic infections significantly impacts malaria diagnostic sensitivity in the highlands of Western Kenya.	2015	East Africa	Kenya	Boro (Nyanza)	234	91	38.8889	234	34	14.5299	0.3346	0.1047	High_Low	High_Low	High_High	High_High	Nested	100	Wet
Whittaker et al.	Lo	Low parasitemia in submicroscopic infections significantly impacts malaria diagnostic sensitivity in the highlands of Western Kenya.	2015	East Africa	Kenya	Busia (Western)	213	116	54.4601	216	84	38.8889	0.1386	0.0234	Low_Low	Low_Low	High_Low	High_Low	Nested	100	Wet
Whittaker et al.	Lo	Low parasitemia in submicroscopic infections significantly impacts malaria diagnostic sensitivity in the highlands of Western Kenya.	2015	East Africa	Kenya	Chamasire (Western)	200	41	20.5	202	8	3.9604	0.1386	0.0234	Low_Low	Low_Low	High_Low	High_Low	Nested	100	Wet
Whittaker et al.	Lo	Low parasitemia in submicroscopic infections significantly impacts malaria diagnostic sensitivity in the highlands of Western Kenya.	2015	East Africa	Kenya	Chuliambo (Nyanza)	189	65	34.3915	190	45	23.6842	0.3346	0.1047	High_Low	High_Low	High_High	High_High	Nested	100	Wet
Whittaker et al.	Lo	Low parasitemia in submicroscopic infections significantly impacts malaria diagnostic sensitivity in the highlands of Western Kenya.	2015	East Africa	Kenya	Chwele (Western)	209	85	40.6699	208	29	13.9423	0.4866	0.1315	High_Low	High_Low	High_High	High_High	Nested	100	Wet
Whittaker et al.	Lo	Low parasitemia in submicroscopic infections significantly impacts malaria diagnostic sensitivity in the highlands of Western Kenya.	2015	East Africa	Kenya	Eldoret (Western)	322	15	4.65839	357	8	2.2409	0.4866	0.1315	High_Low	High_Low	High_High	High_High	Nested	100	Wet
Whittaker et al.	Lo	Low parasitemia in submicroscopic infections significantly impacts malaria diagnostic sensitivity in the highlands of Western Kenya.	2015	East Africa	Kenya	Homa Bay (Nyanza)	300	16	5.33333	300	14	4.66667	0.3346	0.1047	High_Low	High_Low	High_High	High_High	Nested	100	Wet
Whittaker et al.	Lo	Low parasitemia in submicroscopic infections significantly impacts malaria diagnostic sensitivity in the highlands of Western Kenya.	2015	East Africa	Kenya	Kabula (Western)	222	109	49.0991	221	43	19.457	0.4866	0.1315	High_Low	High_Low	High_High	High_High	Nested	100	Wet
Whittaker et al.	Lo	Low parasitemia in submicroscopic infections significantly impacts malaria diagnostic sensitivity in the highlands of Western Kenya.	2015	East Africa	Kenya	Kaimosi (Western)	161	35	21.7391	205	7	3.41463	0.4866	0.1315	High_Low	High_Low	High_High	High_High	Nested	100	Wet
Whittaker et al.	Lo	Low parasitemia in submicroscopic infections significantly impacts malaria diagnostic sensitivity in the highlands of Western Kenya.	2015	East Africa	Kenya	Kamajo (Nyanza)	181	46	25.4144	179	36	20.1117	0.3346	0.1047	High_Low	High_Low	High_High	High_High	Nested	100	Wet
Whittaker et al.	Lo	Low parasitemia in submicroscopic infections significantly impacts malaria diagnostic sensitivity in the highlands of Western Kenya.	2015	East Africa	Kenya	Kamkuywa (Western)	401	21	5.23691	401	10	2.49377	0.4866	0.1315	High_Low	High_Low	High_High	High_High	Nested	100	Wet
Whittaker et al.	Lo	Low parasitemia in submicroscopic infections significantly impacts malaria diagnostic sensitivity in the highlands of Western Kenya.	2015	East Africa	Kenya	Kanyawegi (Nyanza)	217	82	37.788	215	67	31.1628	0.3346	0.1047	High_Low	High_Low	High_High	High_High	Nested	100	Wet
Whittaker et al.	Lo	Low parasitemia in submicroscopic infections significantly impacts malaria diagnostic sensitivity in the highlands of Western Kenya.	2015	East Africa	Kenya	Kapsabet (Rift Valley)	369	32	8.67209	460	14	3.04348	0.1386	0.0234	Low_Low	Low_Low	High_Low	High_Low	Nested	100	Wet
Whittaker et al.	Lo	Low parasitemia in submicroscopic infections significantly impacts malaria diagnostic sensitivity in the highlands of Western Kenya.	2015	East Africa	Kenya	Kendu Bay* (Nyanza)	244	21	8.60656	244	21	8.60656	0.3346	0.1047	High_Low	High_Low	High_High	High_High	Nested	100	Wet	Originally had prevalence ratio >1 (27 LM +ves). Have scaled down to produce prevalence ratio of 1.
Whittaker et al.	Lo	Low parasitemia in submicroscopic infections significantly impacts malaria diagnostic sensitivity in the highlands of Western Kenya.	2015	East Africa	Kenya	Kericho (Rift Valley)	197	8	4.06091	188	7	3.7234	0.1386	0.0234	Low_Low	Low_Low	High_Low	High_Low	Nested	100	Wet
Whittaker et al.	Lo	Low parasitemia in submicroscopic infections significantly impacts malaria diagnostic sensitivity in the highlands of Western Kenya.	2015	East Africa	Kenya	Keroka (Nyanza)	250	9	3.6	250	1	0.4	0.3346	0.1047	High_Low	High_Low	High_High	High_High	Nested	100	Wet
Whittaker et al.	Lo	Low parasitemia in submicroscopic infections significantly impacts malaria diagnostic sensitivity in the highlands of Western Kenya.	2015	East Africa	Kenya	Kilgoris (Rift Valley)	204	4	1.96078	204	1	0.490196	0.1386	0.0234	Low_Low	Low_Low	High_Low	High_Low	Nested	100	Wet
Whittaker et al.	Lo	Low parasitemia in submicroscopic infections significantly impacts malaria diagnostic sensitivity in the highlands of Western Kenya.	2015	East Africa	Kenya	Kitale (Rift Valley)	382	16	4.18848	378	3	0.793651	0.1386	0.0234	Low_Low	Low_Low	High_Low	High_Low	Nested	100	Wet
Whittaker et al.	Lo	Low parasitemia in submicroscopic infections significantly impacts malaria diagnostic sensitivity in the highlands of Western Kenya.	2015	East Africa	Kenya	Lpali* (Western)	217	45	20.7373	217	45	20.7373	0.4866	0.1315	High_Low	High_Low	High_High	High_High	Nested	100	Wet
Whittaker et al.	Lo	Low parasitemia in submicroscopic infections significantly impacts malaria diagnostic sensitivity in the highlands of Western Kenya.	2015	East Africa	Kenya	Luanda (Nyanza)	237	27	11.3924	245	4	1.63265	0.3346	0.1047	High_Low	High_Low	High_High	High_High	Nested	100	Wet
Whittaker et al.	Lo	Low parasitemia in submicroscopic infections significantly impacts malaria diagnostic sensitivity in the highlands of Western Kenya.	2015	East Africa	Kenya	Lugulu (Western)	230	78	33.913	230	3	1.30435	0.4866	0.1315	High_Low	High_Low	High_High	High_High	Nested	100	Wet
Whittaker et al.	Lo	Low parasitemia in submicroscopic infections significantly impacts malaria diagnostic sensitivity in the highlands of Western Kenya.	2015	East Africa	Kenya	Malava (Western)	227	28	12.3348	229	3	1.31004	0.4866	0.1315	High_Low	High_Low	High_High	High_High	Nested	100	Wet
Whittaker et al.	Lo	Low parasitemia in submicroscopic infections significantly impacts malaria diagnostic sensitivity in the highlands of Western Kenya.	2015	East Africa	Kenya	Marindi (Nyanza)	225	39	17.3333	226	20	8.84956	0.3346	0.1047	High_Low	High_Low	High_High	High_High	Nested	100	Wet
Whittaker et al.	Lo	Low parasitemia in submicroscopic infections significantly impacts malaria diagnostic sensitivity in the highlands of Western Kenya.	2015	East Africa	Kenya	Mayanja (Western)	218	73	33.4862	218	9	4.12844	0.4866	0.1315	High_Low	High_Low	High_High	High_High	Nested	100	Wet
Whittaker et al.	Lo	Low parasitemia in submicroscopic infections significantly impacts malaria diagnostic sensitivity in the highlands of Western Kenya.	2015	East Africa	Kenya	Miwanii (Nyanza)	135	60	44.4444	58	5	8.62069	0.3346	0.1047	High_Low	High_Low	High_High	High_High	Nested	100	Wet
Whittaker et al.	Lo	Low parasitemia in submicroscopic infections significantly impacts malaria diagnostic sensitivity in the highlands of Western Kenya.	2015	East Africa	Kenya	Mukhobola (Nyanza)	398	142	35.6784	398	134	33.6683	0.3346	0.1047	High_Low	High_Low	High_High	High_High	Nested	100	Wet
Whittaker et al.	Lo	Low parasitemia in submicroscopic infections significantly impacts malaria diagnostic sensitivity in the highlands of Western Kenya.	2015	East Africa	Kenya	Mwihilia (Western)	206	45	21.8447	207	8	3.86473	0.4866	0.1315	High_Low	High_Low	High_High	High_High	Nested	100	Wet
Whittaker et al.	Lo	Low parasitemia in submicroscopic infections significantly impacts malaria diagnostic sensitivity in the highlands of Western Kenya.	2015	East Africa	Kenya	Ngiya (Nyanza)	226	100	44.2478	226	40	17.6991	0.3346	0.1047	High_Low	High_Low	High_High	High_High	Nested	100	Wet
Whittaker et al.	Lo	Low parasitemia in submicroscopic infections significantly impacts malaria diagnostic sensitivity in the highlands of Western Kenya.	2015	East Africa	Kenya	Nyamira (Nyanza)	247	2	0.809717	250	2	0.8	0.3346	0.1047	High_Low	High_Low	High_High	High_High	Nested	100	Wet
Whittaker et al.	Lo	Low parasitemia in submicroscopic infections significantly impacts malaria diagnostic sensitivity in the highlands of Western Kenya.	2015	East Africa	Kenya	Oseiko (Nyanza)	237	55	23.2068	237	51	21.519	0.3346	0.1047	High_Low	High_Low	High_High	High_High	Nested	100	Wet
Whittaker et al.	Lo	Low parasitemia in submicroscopic infections significantly impacts malaria diagnostic sensitivity in the highlands of Western Kenya.	2015	East Africa	Kenya	Paulo (Nyanza)	189	17	8.99471	201	2	0.995025	0.3346	0.1047	High_Low	High_Low	High_High	High_High	Nested	100	Wet
Whittaker et al.	Lo	Low parasitemia in submicroscopic infections significantly impacts malaria diagnostic sensitivity in the highlands of Western Kenya.	2015	East Africa	Kenya	Port Victoria (Western)	593	167	28.1619	593	163	27.4874	0.4866	0.1315	High_Low	High_Low	High_High	High_High	Nested	100	Wet
Whittaker et al.	Lo	Low parasitemia in submicroscopic infections significantly impacts malaria diagnostic sensitivity in the highlands of Western Kenya.	2015	East Africa	Kenya	Ruambwa (Western)	211	75	35.545	219	71	32.4201	0.4866	0.1315	High_Low	High_Low	High_High	High_High	Nested	100	Wet
Whittaker et al.	Lo	Low parasitemia in submicroscopic infections significantly impacts malaria diagnostic sensitivity in the highlands of Western Kenya.	2015	East Africa	Kenya	Sarora (Rift Valley)	267	17	6.36704	285	8	2.80702	0.1386	0.0234	Low_Low	Low_Low	High_Low	High_Low	Nested	100	Wet
Whittaker et al.	Lo	Low parasitemia in submicroscopic infections significantly impacts malaria diagnostic sensitivity in the highlands of Western Kenya.	2015	East Africa	Kenya	Sega (Nyanza)	221	58	26.2443	221	58	26.2443	0.3346	0.1047	High_Low	High_Low	High_High	High_High	Nested	100	Wet	Originally had prevalence ratio >1 (59 LM +ves). Have scaled down to produce prevalence ratio of 1.
Whittaker et al.	Lo	Low parasitemia in submicroscopic infections significantly impacts malaria diagnostic sensitivity in the highlands of Western Kenya.	2015	East Africa	Kenya	Shitsitswi (Western)	223	112	50.2242	224	8	3.57143	0.4866	0.1315	High_Low	High_Low	High_High	High_High	Nested	100	Wet
Whittaker et al.	Lo	Low parasitemia in submicroscopic infections significantly impacts malaria diagnostic sensitivity in the highlands of Western Kenya.	2015	East Africa	Kenya	Sikubale (Western)	133	22	16.5414	133	16	12.0301	0.4866	0.1315	High_Low	High_Low	High_High	High_High	Nested	100	Wet
Whittaker et al.	Lo	Low parasitemia in submicroscopic infections significantly impacts malaria diagnostic sensitivity in the highlands of Western Kenya.	2015	East Africa	Kenya	Simenya (Nyanza)	254	104	40.9449	254	83	32.6772	0.3346	0.1047	High_Low	High_Low	High_High	High_High	Nested	100	Wet
Whittaker et al.	Lo	Low parasitemia in submicroscopic infections significantly impacts malaria diagnostic sensitivity in the highlands of Western Kenya.	2015	East Africa	Kenya	Sio Port* (Western)	210	59	28.0952	210	59	28.0952	0.4866	0.1315	High_Low	High_Low	High_High	High_High	Nested	100	Wet
Whittaker et al.	Lo	Low parasitemia in submicroscopic infections significantly impacts malaria diagnostic sensitivity in the highlands of Western Kenya.	2015	East Africa	Kenya	Soy (Rift Valley)	195	29	14.8718	198	1	0.505051	0.1386	0.0234	Low_Low	Low_Low	High_Low	High_Low	Nested	100	Wet
Whittaker et al.	Lo	Low parasitemia in submicroscopic infections significantly impacts malaria diagnostic sensitivity in the highlands of Western Kenya.	2015	East Africa	Kenya	Webuye (Western)	416	17	4.08654	416	1	0.240385	0.4866	0.1315	High_Low	High_Low	High_High	High_High	Nested	100	Wet
Whittaker et al.	Lo	Low parasitemia in submicroscopic infections significantly impacts malaria diagnostic sensitivity in the highlands of Western Kenya.	2015	East Africa	Kenya	Yala* (Nyanza)	205	61	29.7561	205	61	29.7561	0.3346	0.1047	High_Low	High_Low	High_High	High_High	Nested	100	Wet	Originally had prevalence ratio >1 (62 LM +ves). Have scaled down to produce prevalence ratio of 1.
Whittaker et al.	Saenz	Malaria epidemiology in low-endemicity areas of the northern coast of Ecuador: high prevalence of asymptomatic infections	2017	South America	Ecuador	Esmerelda Province	648	4	0.617284	648	0	0	NA	NA	NA	NA	NA	NA	qPCR	NA	NA
Whittaker et al.	Parker	Microgeography and molecular epidemiology of malaria at the Thailand-Myanmar border in the malaria pre-elimination phase	2015	Asia	Thailand	Moei River Area	547	20	3.65631	547	2	0.365631	NA	NA	NA	NA	NA	NA	Nested	NA	NA	Local microscopy not expert microscopy results used
Whittaker et al.	Baum	Submicroscopic and asymptomatic Plasmodium falciparum and Plasmodium vivax infections are common in western Thailand - molecular and serological evidence	2015	Asia	Thailand	Tak Province	219	8	3.65297	219	0	0	NA	NA	NA	NA	NA	NA	qPCR	200	Dry
Whittaker et al.	Tadesse	Submicroscopic carriage of Plasmodium falciparum and Plasmodium vivax in a low endemic area in Ethiopia where no parasitaemia was detected by microscopy or rapid diagnostic test	2015	East Africa	Ethiopia	Malo	257	15	5.83658	257	0	0	0.047	0.0039	Low_Low	Low_Low	Low_Low	Low_Low	Nested	100	Dry
Whittaker et al.	Tadesse	Submicroscopic carriage of Plasmodium falciparum and Plasmodium vivax in a low endemic area in Ethiopia where no parasitaemia was detected by microscopy or rapid diagnostic test	2015	East Africa	Ethiopia	Malo	298	14	4.69799	298	0	0	0.047	0.0039	Low_Low	Low_Low	Low_Low	Low_Low	Nested	100	Dry
Whittaker et al.	Daou	Protection of Malian children from clinical malaria is associated with recognition of multiple antigens.	2015	West Africa	Mali	Kati District	98	77	78.5714	98	27	27.551	0.4703	0.2656	High_High	High_High	High_High	High_High	Nested	NA	Wet
Whittaker et al.	Daou	Protection of Malian children from clinical malaria is associated with recognition of multiple antigens.	2015	West Africa	Mali	Kati District	94	41	43.617	99	20	20.202	0.4703	0.2656	High_High	High_High	High_High	High_High	Nested	NA	Wet
Whittaker et al.	Amoah (15:101)	Plasmodium falciparum histidine rich protein-2 diversity and the implications for PfHRP 2: based malaria rapid diagnostic tests in Ghana	2016	West Africa	Ghana	Greater Accra Region	291	205	70.4467	291	120	41.2371	0.3588	0.1379	High_Low	High_Low	High_High	High_High	Nested	NA	Dry
Whittaker et al.	Amoah (15:101)	Plasmodium falciparum histidine rich protein-2 diversity and the implications for PfHRP 2: based malaria rapid diagnostic tests in Ghana	2016	West Africa	Ghana	Central Region	267	110	41.1985	267	2	0.749064	0.5451	0.3525	High_High	High_High	High_High	High_High	Nested	NA	Dry
Whittaker et al.	Dinko	Persistent detection of Plasmodium falciparum, P. malariae, P. ovale curtisi and P. ovale wallikeri after ACT treatment of asymptomatic Ghanaian school-children	2013	West Africa	Ghana	Ashanti Region	270	207	76.6667	270	165	61.1111	0.4023	0.3873	High_High	High_High	High_High	High_High	Nested	100	NA
Whittaker et al.	Fancony	Performance of microscopy and RDTs in the context of a malaria prevalence survey in Angola: a comparison using PCR as the gold standard	2013	West Africa	Angola	Bengo Province	3307	525	15.8754	3307	525	15.8754	0.3728	0.1222	High_Low	High_Low	High_High	High_High	Nested	NA	Wet
Whittaker et al.	Li	Nested PCR detection of malaria directly using blood filter paper samples from epidemiological surveys	2014	Asia	Myanmar	Northeast Region	638	4	0.626959	638	4	0.626959	NA	NA	NA	NA	NA	NA	Nested	100	NA	Originally has prevalence ratio > 1 (5 LM +ves). Have scaled down to produce a prevalence ratio of 1.
Whittaker et al.	Li	Nested PCR detection of malaria directly using blood filter paper samples from epidemiological surveys	2014	Asia	Thailand	Western Region	1070	17	1.58879	1070	1	0.0934579	NA	NA	NA	NA	NA	NA	Nested	100	NA
Whittaker et al.	Congpuong	Mass blood survey for malaria: pooling and real-time PCR combined with expert microscopy in north-west Thailand	2012	Asia	Thailand	Mae Hong Son	475	4	0.842105	475	0	0	NA	NA	NA	NA	NA	NA	qPCR	NA	NA
Whittaker et al.	Lek	National Malaria Prevalence in Cambodia: Microscopy Versus Polymerase Chain Reaction Estimates	2016	Asia	Cambodia	Whole country	7707	340	4.41157	7707	143	1.85546	NA	NA	NA	NA	NA	NA	Nested	200	Wet
Whittaker et al.	Cistero	Data from presented poster	2011	East Africa	Mozambique	Maputo Province	95	63	66.3158	95	51	53.6842	0.6098	0.0787	High_Low	High_Low	High_Low	High_High	qPCR	NA	NA
Whittaker et al.	Tiedje	Seasonal Variation in the Epidemiology of Asymptomatic Plasmodium falciparum Infections across Two Catchment Areas in Bongo District, Ghana	2017	West Africa	Ghana	Bongo District	545	368.979	67.7026	901	356	39.5117	0.6532	0.6762	High_High	High_High	High_High	High_High	Nested	NA	Wet	Have assumed all microscopy positives would be PCR positive and included them in the number of PCR sampled in order to calculate the prevalence. Have then used that prevalence percentage, but with the number of people actually sampled, to make the estimate conservtive.
Whittaker et al.	Tiedje	Seasonal Variation in the Epidemiology of Asymptomatic Plasmodium falciparum Infections across Two Catchment Areas in Bongo District, Ghana	2017	West Africa	Ghana	Bongo District	547	443.678	81.1111	999	452	45.2452	0.6532	0.6762	High_High	High_High	High_High	High_High	Nested	NA	Wet	Have assumed all microscopy positives would be PCR positive and included them in the number of PCR sampled in order to calculate the prevalence. Have then used that prevalence percentage, but with the number of people actually sampled, to make the estimate conservtive.
Whittaker et al.	Tiedje	Seasonal Variation in the Epidemiology of Asymptomatic Plasmodium falciparum Infections across Two Catchment Areas in Bongo District, Ghana	2017	West Africa	Ghana	Bongo District	655	271.357	41.4286	910	255	28.022	0.6532	0.5926	High_High	High_High	High_High	High_High	Nested	NA	Dry	Have assumed all microscopy positives would be PCR positive and included them in the number of PCR sampled in order to calculate the prevalence. Have then used that prevalence percentage, but with the number of people actually sampled, to make the estimate conservtive.
Whittaker et al.	Tiedje	Seasonal Variation in the Epidemiology of Asymptomatic Plasmodium falciparum Infections across Two Catchment Areas in Bongo District, Ghana	2017	West Africa	Ghana	Bongo District	700	303.967	43.4238	958	258	26.9311	0.6532	0.5926	High_High	High_High	High_High	High_High	Nested	NA	Dry	Have assumed all microscopy positives would be PCR positive and included them in the number of PCR sampled in order to calculate the prevalence. Have then used that prevalence percentage, but with the number of people actually sampled, to make the estimate conservtive.
Whittaker et al.	Tadesse	The Relative Contribution of Symptomatic and Asymptomatic Plasmodium vivax and Plasmodium falciparum Infections to the Infectious Reservoir in a Low-Endemic Setting in Ethiopia.	2017	East Africa	Ethiopia	Oromia Region	490	45	9.18367	490	16	3.26531	0.0318	0.0021	Low_Low	Low_Low	Low_Low	Low_Low	Nested	100	Wet
Whittaker et al.	Goncalves	Examining the human infectious reservoir for Plasmodium falciparum malaria in areas of differing transmission intensity.	2017	West Africa	Burkina Faso	Laye	198	100	50.5051	197	51	25.8883	0.8041	0.4435	High_High	High_High	High_High	High_High	qPCR	100	Dry
Whittaker et al.	Goncalves	Examining the human infectious reservoir for Plasmodium falciparum malaria in areas of differing transmission intensity.	2017	West Africa	Burkina Faso	Balonghin	198	166	83.8384	199	104	52.2613	0.7472	0.4934	High_High	High_High	High_High	High_High	qPCR	100	Wet
Whittaker et al.	Goncalves	Examining the human infectious reservoir for Plasmodium falciparum malaria in areas of differing transmission intensity.	2017	East Africa	Kenya	Killifi	139	52	37.4101	139	9	6.47482	0.3424	0.1372	High_Low	High_Low	High_High	High_High	qPCR	100	Dry
Whittaker et al.	Goncalves	Examining the human infectious reservoir for Plasmodium falciparum malaria in areas of differing transmission intensity.	2017	East Africa	Kenya	Killifi	274	105	38.3212	274	47	17.1533	0.3424	0.1372	High_Low	High_Low	High_High	High_High	qPCR	100	Wet
Whittaker et al.	Walldorf	School-Age Children Are a Reservoir of Malaria Infection in Malawi.	2015	East Africa	Malawi	Blantyre	708	57	8.05085	692	26	3.75723	0.4511	0.1844	High_Low	High_High	High_High	High_High	qPCR	100	Wet
Whittaker et al.	Walldorf	School-Age Children Are a Reservoir of Malaria Infection in Malawi.	2015	East Africa	Malawi	Blantyre	846	43	5.08274	843	15	1.77936	0.4511	0.1844	High_Low	High_High	High_High	High_High	qPCR	100	Dry
Whittaker et al.	Walldorf	School-Age Children Are a Reservoir of Malaria Infection in Malawi.	2015	East Africa	Malawi	Blantyre	945	86	9.10053	946	64	6.76533	0.4511	0.1174	High_Low	High_Low	High_High	High_High	qPCR	100	Wet
Whittaker et al.	Walldorf	School-Age Children Are a Reservoir of Malaria Infection in Malawi.	2015	East Africa	Malawi	Blantyre	477	26	5.45073	478	17	3.55649	0.4511	0.1174	High_Low	High_Low	High_High	High_High	qPCR	100	Dry
Whittaker et al.	Walldorf	School-Age Children Are a Reservoir of Malaria Infection in Malawi.	2015	East Africa	Malawi	Blantyre	997	85	8.52558	996	38	3.81526	0.4511	0.1084	High_Low	High_Low	High_High	High_High	qPCR	100	Wet
Whittaker et al.	Walldorf	School-Age Children Are a Reservoir of Malaria Infection in Malawi.	2015	East Africa	Malawi	Blantyre	1041	54	5.18732	1062	31	2.91902	0.4511	0.1084	High_Low	High_Low	High_High	High_High	qPCR	100	Dry
Whittaker et al.	Walldorf	School-Age Children Are a Reservoir of Malaria Infection in Malawi.	2015	East Africa	Malawi	Chikhwawa	887	230	25.9301	855	141	16.4912	0.4511	0.1844	High_Low	High_High	High_High	High_High	qPCR	100	Wet
Whittaker et al.	Walldorf	School-Age Children Are a Reservoir of Malaria Infection in Malawi.	2015	East Africa	Malawi	Chikhwawa	1028	211	20.5253	1000	102	10.2	0.4511	0.1844	High_Low	High_High	High_High	High_High	qPCR	100	Dry
Whittaker et al.	Walldorf	School-Age Children Are a Reservoir of Malaria Infection in Malawi.	2015	East Africa	Malawi	Chikhwawa	1105	337	30.4977	1106	240	21.6998	0.4511	0.1174	High_Low	High_Low	High_High	High_High	qPCR	100	Wet
Whittaker et al.	Walldorf	School-Age Children Are a Reservoir of Malaria Infection in Malawi.	2015	East Africa	Malawi	Chikhwawa	1056	199	18.8447	1081	132	12.2109	0.4511	0.1174	High_Low	High_Low	High_High	High_High	qPCR	100	Dry
Whittaker et al.	Walldorf	School-Age Children Are a Reservoir of Malaria Infection in Malawi.	2015	East Africa	Malawi	Chikhwawa	1043	361	34.6117	1040	246	23.6538	0.4511	0.1084	High_Low	High_Low	High_High	High_High	qPCR	100	Wet
Whittaker et al.	Walldorf	School-Age Children Are a Reservoir of Malaria Infection in Malawi.	2015	East Africa	Malawi	Chikhwawa	1125	240	21.3333	1126	139	12.3446	0.4511	0.1084	High_Low	High_Low	High_High	High_High	qPCR	100	Dry
Whittaker et al.	Walldorf	School-Age Children Are a Reservoir of Malaria Infection in Malawi.	2015	East Africa	Malawi	Thyolo	776	118	15.2062	754	88	11.6711	0.4511	0.1844	High_Low	High_High	High_High	High_High	qPCR	100	Wet
Whittaker et al.	Walldorf	School-Age Children Are a Reservoir of Malaria Infection in Malawi.	2015	East Africa	Malawi	Thyolo	967	99	10.2378	958	47	4.90605	0.4511	0.1844	High_Low	High_High	High_High	High_High	qPCR	100	Dry
Whittaker et al.	Walldorf	School-Age Children Are a Reservoir of Malaria Infection in Malawi.	2015	East Africa	Malawi	Thyolo	1027	155	15.0925	1053	106	10.0665	0.4511	0.1174	High_Low	High_Low	High_High	High_High	qPCR	100	Wet
Whittaker et al.	Walldorf	School-Age Children Are a Reservoir of Malaria Infection in Malawi.	2015	East Africa	Malawi	Thyolo	993	76	7.65358	992	35	3.52823	0.4511	0.1174	High_Low	High_Low	High_High	High_High	qPCR	100	Dry
Whittaker et al.	Walldorf	School-Age Children Are a Reservoir of Malaria Infection in Malawi.	2015	East Africa	Malawi	Thyolo	960	149	15.5208	960	86	8.95833	0.4511	0.1084	High_Low	High_Low	High_High	High_High	qPCR	100	Wet
Whittaker et al.	Walldorf	School-Age Children Are a Reservoir of Malaria Infection in Malawi.	2015	East Africa	Malawi	Thyolo	1030	104	10.0971	1030	57	5.53398	0.4511	0.1084	High_Low	High_Low	High_High	High_High	qPCR	100	Dry
Whittaker et al.	Mwesigwa	On-going malaria transmission in The Gambia despite high coverage of control interventions: a nationwide cross-sectional survey	2015	West Africa	The Gambia	Central River Region	1676	53	3.16229	1676	18.7059	1.1161	0.4083	0.0185	High_Low	High_Low	High_Low	High_Low	Nested	200	Dry	Only PCR +ves tested by microscopy, assume all PCR negatives are also microscopy negative. Not all PCR |+ves tested by microscopy, so scale up calculated prevalence on the tested subset.
Whittaker et al.	Mwesigwa	On-going malaria transmission in The Gambia despite high coverage of control interventions: a nationwide cross-sectional survey	2015	West Africa	The Gambia	West Coast	1227	53	4.31948	1227	8.62791	0.703171	0.1522	0.0284	Low_Low	High_Low	High_Low	High_Low	Nested	200	Dry	Only PCR +ves tested by microscopy, assume all PCR negatives are also microscopy negative. Not all PCR |+ves tested by microscopy, so scale up calculated prevalence on the tested subset.
Whittaker et al.	Li	Nested PCR detection of malaria directly using blood filter paper samples from epidemiological surveys	2014	Asia	Myanmar	NA	638	4	0.626959	638	4	0.626959	NA	NA	NA	NA	NA	NA	Nested	100	NA	Prev ratio > 1 so scaled down to 1
Whittaker et al.	Li	Nested PCR detection of malaria directly using blood filter paper samples from epidemiological surveys	2014	Asia	Thailand	NA	1070	17	1.58879	1070	1	0.0934579	NA	NA	NA	NA	NA	NA	Nested	100	NA
Whittaker et al.	Adu	Microscopic and Submicroscopic Asymptomatic Plasmodium falciparum Infections in Ghanaian Children and Protection against Febrile Malaria	2020	West Africa	Ghana	Greater Accra	303	29	9.57096	303	14	4.62046	0.3588	0.1379	High_Low	High_Low	High_High	High_High	RT-PCR	200	NA
Whittaker et al.	Adu	Microscopic and Submicroscopic Asymptomatic Plasmodium falciparum Infections in Ghanaian Children and Protection against Febrile Malaria	2020	West Africa	Ghana	Greater Accra	166	30	18.0723	166	15	9.03614	0.3588	0.1379	High_Low	High_Low	High_High	High_High	RT-PCR	200	NA
Whittaker et al.	Adu	Microscopic and Submicroscopic Asymptomatic Plasmodium falciparum Infections in Ghanaian Children and Protection against Febrile Malaria	2020	West Africa	Ghana	Greater Accra	179	13	7.26257	179	4	2.23464	0.3588	0.1379	High_Low	High_Low	High_High	High_High	RT-PCR	200	NA
Whittaker et al.	Adu	Microscopic and Submicroscopic Asymptomatic Plasmodium falciparum Infections in Ghanaian Children and Protection against Febrile Malaria	2020	West Africa	Ghana	Greater Accra	101	3	2.9703	101	2	1.9802	0.3588	0.1379	High_Low	High_Low	High_High	High_High	RT-PCR	200	NA
Whittaker et al.	Adu	Microscopic and Submicroscopic Asymptomatic Plasmodium falciparum Infections in Ghanaian Children and Protection against Febrile Malaria	2020	West Africa	Ghana	Greater Accra	24	2	8.33333	24	2	8.33333	0.3588	0.1379	High_Low	High_Low	High_High	High_High	RT-PCR	200	NA
Whittaker et al.	Adu	Microscopic and Submicroscopic Asymptomatic Plasmodium falciparum Infections in Ghanaian Children and Protection against Febrile Malaria	2020	West Africa	Ghana	Greater Accra	75	12	16	75	9	12	0.3588	0.1379	High_Low	High_Low	High_High	High_High	RT-PCR	200	NA
Whittaker et al.	Almeida	High proportions of asymptomatic and submicroscopic Plasmodium vivax infections in a peri-urban area of low transmission in the Brazilian Amazon	2018	South America	Brazil	NA	2010	15	0.746269	2010	11	0.547264	NA	NA	NA	NA	NA	NA	qPCR	200	Wet
Whittaker et al.	Amoah	Probing the composition of Plasmodium species contained in malaria infections in the Eastern region of Ghana	2019	West Africa	Ghana	Eastern	729	465	63.786	729	192	26.3374	0.6072	0.3159	High_High	High_High	High_High	High_High	Nested	200	NA
Whittaker et al.	Arwati	Submicroscopic malaria cases play role in local transmission in Trenggalek district, East Java Province, Indonesia	2018	Asia&Oceania	Indonesia	NA	64	2	3.125	64	0	0	NA	NA	NA	NA	NA	NA	RT-PCR	NA	Dry
Whittaker et al.	Assefa	Assessment of subpatent Plasmodium infection in northwestern Ethiopia	2020	East Africa	Ethiopia	Benshangul-Gumaz	2608	80	3.06748	2605	25	0.959693	0.0258	0.0027	Low_Low	Low_Low	Low_Low	Low_Low	Nested	NA	NA
Whittaker et al.	Berzosa	Comparison of three diagnostic methods (microscopy, RDT, and PCR) for the detection of malaria parasites in representative samples from Equatorial Guinea	2018	West Africa	Equatorial Guinea	Litoral	1724	763	44.2575	1724	571	33.1206	0.625	0.3132	High_High	High_High	High_High	High_High	Semi-Nested	NA	Dry
Whittaker et al.	Carrasco-Escobar	High prevalence of very-low Plasmodium falciparum and Plasmodium vivax parasitaemia carriers in the Peruvian Amazon: insights into local and occupational mobility-related transmission	2017	South America	Peru	NA	450	22	4.88889	450	1	0.222222	NA	NA	NA	NA	NA	NA	qPCR	500	Dry
Whittaker et al.	Zhao	Risk factors for asymptomatic malaria infections from seasonal cross-sectional surveys along the China-Myanmar border	2018	Asia&Oceania	Myanmar	NA	578	22	3.80623	578	0	0	NA	NA	NA	NA	NA	NA	RT-PCR	NA	Wet
Whittaker et al.	Zhao	Risk factors for asymptomatic malaria infections from seasonal cross-sectional surveys along the China-Myanmar border	2018	Asia&Oceania	Myanmar	NA	586	19	3.24232	586	0	0	NA	NA	NA	NA	NA	NA	RT-PCR	NA	Dry
Whittaker et al.	Woldearegai	Characterization of Plasmodium infections among inhabitants of rural areas in Gabon	2019	West Africa	Gabon	Ngounié	834	590	70.7434	834	311	37.2902	0.3943	0.2707	High_High	High_High	High_High	High_High	qPCR	NA	NA
Whittaker et al.	Vareta	Submicroscopic malaria infection is not associated with fever in cross-sectional studies in Malawi	2020	East Africa	Malawi	Southern Region	5333	502	9.41309	5333	193	3.61898	NA	NA	NA	NA	NA	NA	RT-PCR	NA	NA
Whittaker et al.	Vareta	Submicroscopic malaria infection is not associated with fever in cross-sectional studies in Malawi	2020	East Africa	Malawi	Southern Region	5830	1755	30.1029	5830	966	16.5695	NA	NA	NA	NA	NA	NA	RT-PCR	NA	NA
Whittaker et al.	Vareta	Submicroscopic malaria infection is not associated with fever in cross-sectional studies in Malawi	2020	East Africa	Malawi	Southern Region	5487	830	15.1267	5487	411	7.49043	NA	NA	NA	NA	NA	NA	RT-PCR	NA	NA
Whittaker et al.	Vareta	Submicroscopic malaria infection is not associated with fever in cross-sectional studies in Malawi	2020	East Africa	Malawi	Southern Region	7993	1845	23.0827	7993	1001	12.5235	NA	NA	NA	NA	NA	NA	RT-PCR	NA	Wet
Whittaker et al.	Vareta	Submicroscopic malaria infection is not associated with fever in cross-sectional studies in Malawi	2020	East Africa	Malawi	Southern Region	8657	1242	14.3468	8657	569	6.57272	NA	NA	NA	NA	NA	NA	RT-PCR	NA	Dry
Whittaker et al.	Umunnakwe	High cases of submicroscopic Plasmodium falciparum infections in a suburban population of Lagos, Nigeria	2019	West Africa	Nigeria	Lagos	316	112	35.443	316	78	24.6835	0.0384	0.0686	Low_Low	Low_Low	Low_Low	NA	qPCR	300	Wet
Whittaker et al.	Sutanto	Negligible Impact of Mass Screening and Treatment on Mesoendemic Malaria Transmission at West Timor in Eastern Indonesia: A Cluster-Randomized Trial	2018	Asia&Oceania	Indonesia	NA	535	24	4.48598	535	11	2.05607	NA	NA	NA	NA	NA	NA	qPCR	200	Wet
Whittaker et al.	Sutanto	Negligible Impact of Mass Screening and Treatment on Mesoendemic Malaria Transmission at West Timor in Eastern Indonesia: A Cluster-Randomized Trial	2018	Asia&Oceania	Indonesia	NA	354	27	7.62712	354	10	2.82486	NA	NA	NA	NA	NA	NA	qPCR	200	Wet
Whittaker et al.	RTS,S Group	Estimating Annual Fluctuations in Malaria Transmission Intensity and in the Use of Malaria Control Interventions in Five Sub-Saharan African Countries	2020	West Africa	Burkina Faso	Boucle du Mouhoun	581	406	69.8795	581	385	66.2651	0.7872	0.5048	High_High	High_High	High_High	High_High	qPCR	200	Wet
Whittaker et al.	RTS,S Group	Estimating Annual Fluctuations in Malaria Transmission Intensity and in the Use of Malaria Control Interventions in Five Sub-Saharan African Countries	2020	West Africa	Burkina Faso	Centre-Sud	426	246	57.7465	426	214	50.2347	0.7472	0.4605	High_High	High_High	High_High	High_High	qPCR	200	Wet
Whittaker et al.	RTS,S Group	Estimating Annual Fluctuations in Malaria Transmission Intensity and in the Use of Malaria Control Interventions in Five Sub-Saharan African Countries	2020	West Africa	Ghana	Brong Ahafo	565	231	40.885	565	209	36.9912	0.6916	0.3062	High_High	High_High	High_High	High_High	qPCR	200	Wet
Whittaker et al.	RTS,S Group	Estimating Annual Fluctuations in Malaria Transmission Intensity and in the Use of Malaria Control Interventions in Five Sub-Saharan African Countries	2020	East Africa	Kenya	Nyanza	599	262	43.7396	599	196	32.7212	NA	NA	NA	NA	NA	NA	qPCR	200	Wet
Whittaker et al.	RTS,S Group	Estimating Annual Fluctuations in Malaria Transmission Intensity and in the Use of Malaria Control Interventions in Five Sub-Saharan African Countries	2020	West Africa	Senegal	Fatick	565	15	2.65487	565	8	1.41593	0.2301	0.0656	High_Low	High_Low	High_Low	High_High	qPCR	200	Wet
Whittaker et al.	RTS,S Group	Estimating Annual Fluctuations in Malaria Transmission Intensity and in the Use of Malaria Control Interventions in Five Sub-Saharan African Countries	2020	East Africa	Tanzania	Tanga	601	108	17.97	601	63	10.4825	0.4244	0.0583	High_Low	High_Low	High_Low	High_High	qPCR	200	Wet
Whittaker et al.	RTS,S Group	Estimating Annual Fluctuations in Malaria Transmission Intensity and in the Use of Malaria Control Interventions in Five Sub-Saharan African Countries	2020	West Africa	Burkina Faso	Boucle du Mouhoun	599	457	76.2938	599	457	76.2938	0.7872	0.5048	High_High	High_High	High_High	High_High	qPCR	200	Wet
Whittaker et al.	RTS,S Group	Estimating Annual Fluctuations in Malaria Transmission Intensity and in the Use of Malaria Control Interventions in Five Sub-Saharan African Countries	2020	West Africa	Burkina Faso	Centre-Sud	599	390	65.1085	599	316	52.7546	0.7472	0.4605	High_High	High_High	High_High	High_High	qPCR	200	Wet
Whittaker et al.	RTS,S Group	Estimating Annual Fluctuations in Malaria Transmission Intensity and in the Use of Malaria Control Interventions in Five Sub-Saharan African Countries	2020	West Africa	Ghana	Brong Ahafo	600	281	46.8333	600	212	35.3333	0.6916	0.3062	High_High	High_High	High_High	High_High	qPCR	200	Wet
Whittaker et al.	RTS,S Group	Estimating Annual Fluctuations in Malaria Transmission Intensity and in the Use of Malaria Control Interventions in Five Sub-Saharan African Countries	2020	East Africa	Kenya	Nyanza	599	236	39.399	599	189	31.5526	0.3346	0.0984	High_Low	High_Low	High_Low	High_High	qPCR	200	Wet
Whittaker et al.	RTS,S Group	Estimating Annual Fluctuations in Malaria Transmission Intensity and in the Use of Malaria Control Interventions in Five Sub-Saharan African Countries	2020	West Africa	Senegal	Kaolack	556	7	1.25899	556	6	1.07914	0.3424	0.082	High_Low	High_Low	High_Low	High_High	qPCR	200	Wet
Whittaker et al.	RTS,S Group	Estimating Annual Fluctuations in Malaria Transmission Intensity and in the Use of Malaria Control Interventions in Five Sub-Saharan African Countries	2020	West Africa	Senegal	Fatick	601	14	2.32945	601	3	0.499168	0.2301	0.0643	High_Low	High_Low	High_Low	High_High	qPCR	200	Wet
Whittaker et al.	RTS,S Group	Estimating Annual Fluctuations in Malaria Transmission Intensity and in the Use of Malaria Control Interventions in Five Sub-Saharan African Countries	2020	East Africa	Tanzania	Tanga	600	32	5.33333	600	18	3	0.4244	0.0592	High_Low	High_Low	High_Low	High_High	qPCR	200	Wet
Whittaker et al.	Serra-Casas	Loop-mediated isothermal DNA amplification for asymptomatic malaria detection in challenging field settings: Technical performance and pilot implementation in the Peruvian Amazon	2017	South America	Peru	NA	1167	79	6.76949	1167	6	0.514139	NA	NA	NA	NA	NA	NA	RT-PCR	NA	NA
Whittaker et al.	Sitali	Distribution of Plasmodium species and assessment of performance of diagnostic tools used during a malaria survey in Southern and Western Provinces of Zambia	2019	East Africa	Zambia	Southern and Western	1567	296	18.8896	1567	197	12.5718	NA	NA	NA	NA	NA	NA	RT-PCR	NA	Wet
Whittaker et al.	Girma	Prevalence and Epidemiological Characteristics of Asymptomatic Malaria Based on Ultrasensitive Diagnostics: A Cross-sectional Study	2019	East Africa	Ethiopia	Gambela Peoples	523	82	15.6788	513	7	1.36452	0.1071	0.0138	Low_Low	Low_Low	High_Low	High_Low	qPCR	NA	NA
Whittaker et al.	Goupeyou-Youmsi	Differential contribution of Anopheles coustani and Anopheles arabiensis to the transmission of Plasmodium falciparum and Plasmodium vivaxin two neighbouring villages of Madagascar	2020	East Africa	Madagascar	Mahajanga	351	39	11.1111	351	15	4.2735	0.2241	0.0496	High_Low	High_Low	High_Low	High_Low	RT-PCR	500	Wet
Whittaker et al.	Goupeyou-Youmsi	Differential contribution of Anopheles coustani and Anopheles arabiensis to the transmission of Plasmodium falciparum and Plasmodium vivaxin two neighbouring villages of Madagascar	2020	East Africa	Madagascar	Mahajanga	239	26	10.8787	236	13	5.50847	0.2241	0.0496	High_Low	High_Low	High_Low	High_Low	RT-PCR	500	Wet
Whittaker et al.	Howes	Risk Factors for Malaria Infection in Central Madagascar: Insights from a Cross-Sectional Population Survey	2018	East Africa	Madagascar	Antananarivo	2063	145	7.0286	2063	47	2.27824	0.157	0.0434	Low_Low	High_Low	High_Low	High_Low	PCR-LDR	NA	Wet
Whittaker et al.	Huang	Prevalence of Clinical and Subclinical Plasmodium falciparum and Plasmodium vivax Malaria in Two Remote Rural Communities on the Myanmar-China Border	2017	Asia&Oceania	Myanmar	NA	419	9	2.14797	419	0	0	NA	NA	NA	NA	NA	NA	RT-PCR	NA	NA
Whittaker et al.	Iwagami	The detection of cryptic Plasmodium infection among villagers in Attapeu province, Lao PDR	2017	Asia&Oceania	Lao PDR	NA	719	6	0.834492	719	1	0.139082	NA	NA	NA	NA	NA	NA	RT-PCR	NA	Wet
Whittaker et al.	Jiram	Evidence of asymptomatic submicroscopic malaria in low transmission areas in Belaga district, Kapit division, Sarawak, Malaysia	2019	Asia&Oceania	Malaysia	NA	112	27	24.1071	112	0	0	NA	NA	NA	NA	NA	NA	Nested	NA	NA
Whittaker et al.	Jiram	Evidence of asymptomatic submicroscopic malaria in low transmission areas in Belaga district, Kapit division, Sarawak, Malaysia	2019	Asia&Oceania	Malaysia	NA	139	40	28.777	139	0	0	NA	NA	NA	NA	NA	NA	Nested	NA	NA
Whittaker et al.	Kagaya	Malaria resurgence after significant reduction by mass drug administration on Ngodhe Island, Kenya	2019	East Africa	Kenya	Nyanza	297	32	10.7744	297	28	9.42761	0.3346	0.0984	High_Low	High_Low	High_Low	High_High	Nested	NA	NA
Whittaker et al.	Kang	Comparison of the diagnostic performance of microscopic examination with nested polymerase chain reaction for optimum malaria diagnosis in Upper Myanmar	2017	Asia&Oceania	Myanmar	NA	800	23	2.875	800	0	0	NA	NA	NA	NA	NA	NA	Nested	NA	NA
Whittaker et al.	Katrak	Performance of Loop-Mediated Isothermal Amplification for the Identification of Submicroscopic Plasmodium falciparum Infection in Uganda	2017	East Africa	Uganda	Tororo	310	125	40.3226	310	83	26.7742	0.8192	0.1527	High_Low	High_High	High_High	High_High	qPCR	NA	NA
Whittaker et al.	Kattenberg	Characterization of Plasmodium falciparum and Plasmodium vivax recent exposure in an area of significantly decreased transmission intensity in Central Vietnam	2018	Asia&Oceania	Vietnam	NA	858	2	0.2331	858	1	0.11655	NA	NA	NA	NA	NA	NA	qPCR	1000	NA
Whittaker et al.	Keffale	Serological evidence for a decline in malaria transmission following major scale-up of control efforts in a setting selected for Plasmodium vivax and Plasmodium falciparum malaria elimination in Babile district, Oromia, Ethiopia	2019	East Africa	Ethiopia	Oromia	85	6	7.05882	85	0	0	0.0318	0.0021	Low_Low	Low_Low	Low_Low	Low_Low	Nested	NA	NA
Whittaker et al.	Keffale	Serological evidence for a decline in malaria transmission following major scale-up of control efforts in a setting selected for Plasmodium vivax and Plasmodium falciparum malaria elimination in Babile district, Oromia, Ethiopia	2019	East Africa	Ethiopia	Oromia	94	18	19.1489	94	5	5.31915	0.0318	0.0021	Low_Low	Low_Low	Low_Low	Low_Low	Nested	NA	NA
Whittaker et al.	Keffale	Serological evidence for a decline in malaria transmission following major scale-up of control efforts in a setting selected for Plasmodium vivax and Plasmodium falciparum malaria elimination in Babile district, Oromia, Ethiopia	2019	East Africa	Ethiopia	Oromia	73	4	5.47945	73	0	0	0.0318	0.0021	Low_Low	Low_Low	Low_Low	Low_Low	Nested	NA	NA
Whittaker et al.	Keffale	Serological evidence for a decline in malaria transmission following major scale-up of control efforts in a setting selected for Plasmodium vivax and Plasmodium falciparum malaria elimination in Babile district, Oromia, Ethiopia	2019	East Africa	Ethiopia	Oromia	128	4	3.125	128	3	2.34375	0.0318	0.0021	Low_Low	Low_Low	Low_Low	Low_Low	Nested	NA	NA
Whittaker et al.	Keffale	Serological evidence for a decline in malaria transmission following major scale-up of control efforts in a setting selected for Plasmodium vivax and Plasmodium falciparum malaria elimination in Babile district, Oromia, Ethiopia	2019	East Africa	Ethiopia	Oromia	102	1	0.980392	102	0	0	0.0318	0.0021	Low_Low	Low_Low	Low_Low	Low_Low	Nested	NA	NA
Whittaker et al.	Keffale	Serological evidence for a decline in malaria transmission following major scale-up of control efforts in a setting selected for Plasmodium vivax and Plasmodium falciparum malaria elimination in Babile district, Oromia, Ethiopia	2019	East Africa	Ethiopia	Oromia	89	8	8.98876	81	4	4.93827	0.0318	0.0021	Low_Low	Low_Low	Low_Low	Low_Low	Nested	NA	NA
Whittaker et al.	Keffale	Serological evidence for a decline in malaria transmission following major scale-up of control efforts in a setting selected for Plasmodium vivax and Plasmodium falciparum malaria elimination in Babile district, Oromia, Ethiopia	2019	East Africa	Ethiopia	Oromia	70	6	8.57143	70	1	1.42857	0.0318	0.0021	Low_Low	Low_Low	Low_Low	Low_Low	Nested	NA	NA
Whittaker et al.	Keffale	Serological evidence for a decline in malaria transmission following major scale-up of control efforts in a setting selected for Plasmodium vivax and Plasmodium falciparum malaria elimination in Babile district, Oromia, Ethiopia	2019	East Africa	Ethiopia	Oromia	70	1	1.42857	70	0	0	0.0318	0.0021	Low_Low	Low_Low	Low_Low	Low_Low	Nested	NA	NA
Whittaker et al.	Keffale	Serological evidence for a decline in malaria transmission following major scale-up of control efforts in a setting selected for Plasmodium vivax and Plasmodium falciparum malaria elimination in Babile district, Oromia, Ethiopia	2019	East Africa	Ethiopia	Oromia	93	2	2.15054	93	1	1.07527	0.0318	0.0021	Low_Low	Low_Low	Low_Low	Low_Low	Nested	NA	NA
Whittaker et al.	Keffale	Serological evidence for a decline in malaria transmission following major scale-up of control efforts in a setting selected for Plasmodium vivax and Plasmodium falciparum malaria elimination in Babile district, Oromia, Ethiopia	2019	East Africa	Ethiopia	Oromia	58	1	1.72414	58	0	0	0.0318	0.0021	Low_Low	Low_Low	Low_Low	Low_Low	Nested	NA	NA
Whittaker et al.	Koepfli	Multiplicity of Infection Is a Poor Predictor of Village-Level Plasmodium vivax and P. falciparum Population Prevalence in the Southwest Pacific	2018	Asia&Oceania	Papua New Guinea	NA	2087	390	18.6871	2087	154	7.37901	NA	NA	NA	NA	NA	NA	qPCR	NA	NA
Whittaker et al.	Koepfli	Multiplicity of Infection Is a Poor Predictor of Village-Level Plasmodium vivax and P. falciparum Population Prevalence in the Southwest Pacific	2018	Asia&Oceania	Papua New Guinea	NA	2531	228	9.0083	2531	68	2.68669	NA	NA	NA	NA	NA	NA	qPCR	NA	NA
Whittaker et al.	Koepfli	Multiplicity of Infection Is a Poor Predictor of Village-Level Plasmodium vivax and P. falciparum Population Prevalence in the Southwest Pacific	2018	Asia&Oceania	Solomon Islands	NA	3501	5	0.142816	3501	4	0.114253	NA	NA	NA	NA	NA	NA	qPCR	NA	NA
Whittaker et al.	Portugal	Treatment of Chronic Asymptomatic Plasmodium falciparum Infection Does Not Increase the Risk of Clinical Malaria Upon Reinfection	2017	West Africa	Mali	Koulikoro	695	317	45.6115	695	183	26.3309	0.4703	0.2656	High_High	High_High	High_High	High_High	Nested	300	Wet
Whittaker et al.	Robortella	Prospective assessment of malaria infection in a semi-isolated Amazonian indigenous Yanomami community: Transmission heterogeneity and predominance of submicroscopic infection	2020	South America	Brazil	NA	707	7	0.990099	707	1	0.141443	NA	NA	NA	NA	NA	NA	qPCR	NA	Dry
Whittaker et al.	Robortella	Prospective assessment of malaria infection in a semi-isolated Amazonian indigenous Yanomami community: Transmission heterogeneity and predominance of submicroscopic infection	2020	South America	Brazil	NA	707	6	0.848656	707	2	0.282885	NA	NA	NA	NA	NA	NA	qPCR	NA	Dry
Whittaker et al.	Robortella	Prospective assessment of malaria infection in a semi-isolated Amazonian indigenous Yanomami community: Transmission heterogeneity and predominance of submicroscopic infection	2020	South America	Brazil	NA	707	8	1.13154	707	0	0	NA	NA	NA	NA	NA	NA	qPCR	NA	Wet
Whittaker et al.	Liu	Geographical heterogeneity in prevalence of subclinical malaria infections at sentinel endemic sites of Myanmar	2019	Asia&Oceania	Myanmar	NA	1991	65	3.26469	1991	13	0.652938	NA	NA	NA	NA	NA	NA	Nested	NA	Wet
Whittaker et al.	Roman	Asymptomatic Plasmodium malariae infections in children from suburban areas of Yaounde, Cameroon	2018	West Africa	Cameroon	Littoral	236	132	55.9322	236	92	38.9831	0.1023	0.0694	Low_Low	Low_Low	High_Low	High_High	Nested	200	NA
Whittaker et al.	Nyunt	Molecular Evidence of Drug Resistance in Asymptomatic Malaria Infections, Myanmar, 2015	2017	Asia&Oceania	Myanmar	NA	1180	4	0.338983	1180	0	0	NA	NA	NA	NA	NA	NA	Nested	1000	NA
Whittaker et al.	Miguel	Asymptomatic Plasmodium infection in a residual malaria transmission area in the Atlantic Forest region: Implications for elimination	2019	South America	Brazil	NA	324	1	0.308642	324	0	0	NA	NA	NA	NA	NA	NA	Nested	NA	NA
Whittaker et al.	Moreno-Gutierrez	Effectiveness of a Malaria Surveillance Strategy Based on Active Case Detection during High Transmission Season in the Peruvian Amazon	2018	South America	Peru	NA	822	69	8.39416	822	3	0.364964	NA	NA	NA	NA	NA	NA	qPCR	NA	Wet
Whittaker et al.	Kyei-Baafour	Impact of an Irrigation Dam on the Transmission and Diversity of Plasmodium falciparum in a Seasonal Malaria Transmission Area of Northern Ghana	2020	West Africa	Ghana	Upper East	69	67	97.1014	69	18	26.087	0.6532	0.6762	High_High	High_High	High_High	High_High	Nested	500	Dry
Whittaker et al.	Kyei-Baafour	Impact of an Irrigation Dam on the Transmission and Diversity of Plasmodium falciparum in a Seasonal Malaria Transmission Area of Northern Ghana	2020	West Africa	Ghana	Upper East	66	48	72.7273	66	12	18.1818	0.6532	0.6762	High_High	High_High	High_High	High_High	Nested	500	Wet
Whittaker et al.	Kyei-Baafour	Impact of an Irrigation Dam on the Transmission and Diversity of Plasmodium falciparum in a Seasonal Malaria Transmission Area of Northern Ghana	2020	West Africa	Ghana	Upper East	65	43	66.1538	65	12	18.4615	0.6532	0.6762	High_High	High_High	High_High	High_High	Nested	500	Dry
Whittaker et al.	Kyei-Baafour	Impact of an Irrigation Dam on the Transmission and Diversity of Plasmodium falciparum in a Seasonal Malaria Transmission Area of Northern Ghana	2020	West Africa	Ghana	Upper East	88	53	60.2273	88	24	27.2727	0.6532	0.6762	High_High	High_High	High_High	High_High	Nested	500	Wet
Whittaker et al.	RodriguezVasquez	Low Frequency of Asymptomatic and Submicroscopic Plasmodial Infections in UrabÃ¡ Region in Colombia	2018	South America	Colombia	NA	227	2	0.881057	399	2	0.501253	NA	NA	NA	NA	NA	NA	Nested	200	NA
Whittaker et al.	Idris	Naturally acquired antibody response to Plasmodium falciparum describes heterogeneity in transmission on islands in Lake Victoria	2017	East Africa	Kenya	Nyanza	1239	709	57.2236	1239	397	32.042	0.3346	0.1047	High_Low	High_Low	High_High	High_High	Nested	200	Dry
Whittaker et al.	Idris	Naturally acquired antibody response to Plasmodium falciparum describes heterogeneity in transmission on islands in Lake Victoria	2017	East Africa	Kenya	Nyanza	1947	786	40.3698	1947	362	18.5927	0.3346	0.1047	High_Low	High_Low	High_High	High_High	Nested	200	Dry
Whittaker et al.	Idris	Naturally acquired antibody response to Plasmodium falciparum describes heterogeneity in transmission on islands in Lake Victoria	2017	East Africa	Kenya	Nyanza	888	125	14.0766	888	37	4.16667	0.3346	0.1047	High_Low	High_Low	High_High	High_High	Nested	200	Dry
Whittaker et al.	Idris	Naturally acquired antibody response to Plasmodium falciparum describes heterogeneity in transmission on islands in Lake Victoria	2017	East Africa	Kenya	Nyanza	336	54	16.0714	336	21	6.25	0.3346	0.1047	High_Low	High_Low	High_High	High_High	Nested	200	Dry
Whittaker et al.	Idris	Naturally acquired antibody response to Plasmodium falciparum describes heterogeneity in transmission on islands in Lake Victoria	2017	East Africa	Kenya	Nyanza	634	71	11.1987	634	39	6.15142	0.3346	0.1047	High_Low	High_Low	High_High	High_High	Nested	200	Dry
Whittaker et al.	Koepfli	Sustained Malaria Control Over an 8-Year Period in Papua New Guinea: The Challenge of Low-Density Asymptomatic Plasmodium Infections	2017	Asia&Oceania	Papua New Guinea	NA	1280	539	42.1094	1280	435	33.9844	NA	NA	NA	NA	NA	NA	qPCR	NA	Dry
Whittaker et al.	Koepfli	Sustained Malaria Control Over an 8-Year Period in Papua New Guinea: The Challenge of Low-Density Asymptomatic Plasmodium Infections	2017	Asia&Oceania	Papua New Guinea	NA	2117	396	18.7057	2117	156	7.36892	NA	NA	NA	NA	NA	NA	qPCR	NA	Dry
Whittaker et al.	Koepfli	Sustained Malaria Control Over an 8-Year Period in Papua New Guinea: The Challenge of Low-Density Asymptomatic Plasmodium Infections	2017	Asia&Oceania	Papua New Guinea	NA	2517	226	8.97894	2517	69	2.74136	NA	NA	NA	NA	NA	NA	qPCR	NA	Dry
Whittaker et al.	Lamptey	The prevalence of submicroscopic Plasmodium falciparum gametocyte carriage and multiplicity of infection in children, pregnant women and adults in a low malaria transmission area in Southern Ghana	2018	West Africa	Ghana	Greater Accra	184	15	8.15217	184	6	3.26087	0.3588	0.169	High_Low	High_High	High_High	High_High	Nested	200	Dry
Whittaker et al.	Lamptey	The prevalence of submicroscopic Plasmodium falciparum gametocyte carriage and multiplicity of infection in children, pregnant women and adults in a low malaria transmission area in Southern Ghana	2018	West Africa	Ghana	Greater Accra	184	47	25.5435	184	5	2.71739	0.3588	0.1483	High_Low	High_Low	High_High	High_High	Nested	200	Dry
Whittaker et al.	Lamptey	The prevalence of submicroscopic Plasmodium falciparum gametocyte carriage and multiplicity of infection in children, pregnant women and adults in a low malaria transmission area in Southern Ghana	2018	West Africa	Ghana	Greater Accra	184	40	21.7391	184	9	4.8913	0.3588	0.1483	High_Low	High_Low	High_High	High_High	Nested	200	Wet
Whittaker et al.	Lamptey	The prevalence of submicroscopic Plasmodium falciparum gametocyte carriage and multiplicity of infection in children, pregnant women and adults in a low malaria transmission area in Southern Ghana	2018	West Africa	Ghana	Greater Accra	184	32	17.3913	184	2	1.08696	0.3588	0.1483	High_Low	High_Low	High_High	High_High	Nested	200	Wet
Whittaker et al.	Lamptey	The prevalence of submicroscopic Plasmodium falciparum gametocyte carriage and multiplicity of infection in children, pregnant women and adults in a low malaria transmission area in Southern Ghana	2018	West Africa	Ghana	Greater Accra	154	10	6.49351	154	2	1.2987	0.3588	0.169	High_Low	High_High	High_High	High_High	Nested	200	Dry
Whittaker et al.	Lamptey	The prevalence of submicroscopic Plasmodium falciparum gametocyte carriage and multiplicity of infection in children, pregnant women and adults in a low malaria transmission area in Southern Ghana	2018	West Africa	Ghana	Greater Accra	154	9	5.84416	154	3	1.94805	0.3588	0.1483	High_Low	High_Low	High_High	High_High	Nested	200	Dry
Whittaker et al.	Lamptey	The prevalence of submicroscopic Plasmodium falciparum gametocyte carriage and multiplicity of infection in children, pregnant women and adults in a low malaria transmission area in Southern Ghana	2018	West Africa	Ghana	Greater Accra	154	26	16.8831	154	6	3.8961	0.3588	0.1483	High_Low	High_Low	High_High	High_High	Nested	200	Wet
Whittaker et al.	Lamptey	The prevalence of submicroscopic Plasmodium falciparum gametocyte carriage and multiplicity of infection in children, pregnant women and adults in a low malaria transmission area in Southern Ghana	2018	West Africa	Ghana	Greater Accra	154	20	12.987	154	3	1.94805	0.3588	0.1483	High_Low	High_Low	High_High	High_High	Nested	200	Wet
Whittaker et al.	vanEijk	Malaria in Sundargarh district, Odisha, India: Epidemiological and behavioral aspects from surveys	2020	Asia&Oceania	India	NA	443	5	1.12867	443	2	0.451467	NA	NA	NA	NA	NA	NA	Nested	350	NA
Whittaker et al.	vanEijk	Malaria in Sundargarh district, Odisha, India: Epidemiological and behavioral aspects from surveys	2020	Asia&Oceania	India	NA	552	32	5.7971	552	24	4.34783	NA	NA	NA	NA	NA	NA	Nested	350	NA
Whittaker et al.	vanEijk	Malaria in Sundargarh district, Odisha, India: Epidemiological and behavioral aspects from surveys	2020	Asia&Oceania	India	NA	312	55	17.6282	312	38	12.1795	NA	NA	NA	NA	NA	NA	Nested	350	NA
Whittaker et al.	vanEijk	The burden of submicroscopic and asymptomatic malaria in India revealed from epidemiology studies at three varied transmission sites in India	2019	Asia&Oceania	India	NA	928	5	0.538793	928	0	0	NA	NA	NA	NA	NA	NA	Nested	350	NA
Whittaker et al.	vanEijk	The burden of submicroscopic and asymptomatic malaria in India revealed from epidemiology studies at three varied transmission sites in India	2019	Asia&Oceania	India	NA	796	18	2.26131	796	16	2.01005	NA	NA	NA	NA	NA	NA	Nested	350	NA
Whittaker et al.	vanEijk	The burden of submicroscopic and asymptomatic malaria in India revealed from epidemiology studies at three varied transmission sites in India	2019	Asia&Oceania	India	NA	1307	89	6.80949	1307	63	4.8202	NA	NA	NA	NA	NA	NA	Nested	350	NA
Whittaker et al.	Rosas-Aguirre	Micro-heterogeneity of malaria transmission in the Peruvian Amazon: a baseline assessment underlying a population-based cohort study	2017	South America	Peru	NA	777	9	1.1583	829	2	0.241255	NA	NA	NA	NA	NA	NA	qPCR	200	Wet
Whittaker et al.	Rosas-Aguirre	Micro-heterogeneity of malaria transmission in the Peruvian Amazon: a baseline assessment underlying a population-based cohort study	2017	South America	Peru	NA	1013	26	2.56663	1112	0	0	NA	NA	NA	NA	NA	NA	qPCR	200	Wet
Whittaker et al.	Rosas-Aguirre	Temporal and micro-spatial heterogeneity in transmission dynamics of co-endemic Plasmodium vivax and Plasmodium falciparum in two rural cohort populations in the Peruvian Amazon	2020	South America	Peru	NA	4846	166	3.42551	4846	8	0.165085	NA	NA	NA	NA	NA	NA	qPCR	NA	NA
Whittaker et al.	Rosas-Aguirre	Temporal and micro-spatial heterogeneity in transmission dynamics of co-endemic Plasmodium vivax and Plasmodium falciparum in two rural cohort populations in the Peruvian Amazon	2020	South America	Peru	NA	5590	190	3.39893	5590	11	0.19678	NA	NA	NA	NA	NA	NA	qPCR	NA	NA
Whittaker et al.	Obboh	Large Variations in Malaria Parasite Carriage by Afebrile School Children Living in Nearby Communities in the Central Region of Ghana	2020	West Africa	Ghana	Central	528	140	26.5152	528	53	10.0379	0.5451	0.3525	High_High	High_High	High_High	High_High	Nested	200	NA
Whittaker et al.	Amaral	Ribosomal and non-ribosomal PCR targets for the detection of low-density and mixed malaria infections	2019	South America	Brazil	NA	324	2	0.617284	324	1	0.308642	NA	NA	NA	NA	NA	NA	Nested	NA	NA
Whittaker et al.	Amaral	Ribosomal and non-ribosomal PCR targets for the detection of low-density and mixed malaria infections	2019	South America	Brazil	NA	324	15	4.62963	324	1	0.308642	NA	NA	NA	NA	NA	NA	qPCR	NA	NA
Whittaker et al.	Lo	Plasmodium malariae Prevalence and csp Gene Diversity, Kenya, 2014 and 2015	2017	East Africa	Kenya	Nyanza	133	70	52.6316	133	54	40.6015	NA	NA	NA	NA	NA	NA	Nested	200	NA
Whittaker et al.	Ngasala	Diagnostic Performance of Malaria Rapid Diagnostic Test and Microscopy Compared with PCR for Detection of Plasmodium falciparum Infections among Primary Schoolchildren in Kibiti District, Eastern Tanzania: An Area with Moderate Malaria Transmission	2019	East Africa	Tanzania	Pwani	316	58	18.3544	316	48	15.1899	0.5407	0.1128	High_Low	High_Low	High_High	High_High	qPCR	200	Dry
Whittaker et al.	Mosawi	Evaluation of Asymptomatic Malaria Status in Eastern of Afghanistan Using High Resolution Melting Analysis	2020	Asia&Oceania	Afghanistan	NA	296	20	6.75676	296	3	1.01351	NA	NA	NA	NA	NA	NA	Semi-Nested	NA	NA
Whittaker et al.	Mwesigwa	Residual malaria transmission dynamics varies across The Gambia despite high coverage of control interventions	2017	West Africa	Gambia	NA	1537	119	7.74236	1537	74	4.81457	NA	NA	NA	NA	NA	NA	Nested	200	Wet
Whittaker et al.	Mwesigwa	Residual malaria transmission dynamics varies across The Gambia despite high coverage of control interventions	2017	West Africa	Gambia	NA	3712	260	7.00431	3712	184	4.9569	NA	NA	NA	NA	NA	NA	Nested	200	Wet
Whittaker et al.	Mwesigwa	Residual malaria transmission dynamics varies across The Gambia despite high coverage of control interventions	2017	West Africa	Gambia	NA	3259	279	8.56091	3259	193	5.92206	NA	NA	NA	NA	NA	NA	Nested	200	Wet
Whittaker et al.	Mwesigwa	Residual malaria transmission dynamics varies across The Gambia despite high coverage of control interventions	2017	West Africa	Gambia	NA	2930	212	7.23549	2930	156	5.32423	NA	NA	NA	NA	NA	NA	Nested	200	Wet
Whittaker et al.	Mwesigwa	Residual malaria transmission dynamics varies across The Gambia despite high coverage of control interventions	2017	West Africa	Gambia	NA	3172	410	12.9256	3172	341	10.7503	NA	NA	NA	NA	NA	NA	Nested	200	Wet
Whittaker et al.	Mwesigwa	Residual malaria transmission dynamics varies across The Gambia despite high coverage of control interventions	2017	West Africa	Gambia	NA	3592	638	17.7617	3592	521	14.5045	NA	NA	NA	NA	NA	NA	Nested	200	Wet
Whittaker et al.	Mwesigwa	Residual malaria transmission dynamics varies across The Gambia despite high coverage of control interventions	2017	West Africa	Gambia	NA	3334	520	15.5969	3334	355	10.6479	NA	NA	NA	NA	NA	NA	Nested	200	Wet
Whittaker et al.	Mwesigwa	Residual malaria transmission dynamics varies across The Gambia despite high coverage of control interventions	2017	West Africa	Gambia	NA	3173	338	10.6524	3173	208	6.55531	NA	NA	NA	NA	NA	NA	Nested	200	Dry
Whittaker et al.	Vasquez-Jimenez	Consistent prevalence of asymptomatic infections in malaria endemic populations in Colombia over time	2016	South America	Colombia	NA	800	7	0.875	800	0	0	NA	NA	NA	NA	NA	NA	qPCR	200	NA
Whittaker et al.	Vasquez-Jimenez	Consistent prevalence of asymptomatic infections in malaria endemic populations in Colombia over time	2016	South America	Colombia	NA	1133	17	1.50044	1133	0	0	NA	NA	NA	NA	NA	NA	qPCR	200	NA
Whittaker et al.	Vasquez-Jimenez	Consistent prevalence of asymptomatic infections in malaria endemic populations in Colombia over time	2016	South America	Colombia	NA	1126	28	2.48668	1126	0	0	NA	NA	NA	NA	NA	NA	qPCR	200	NA
Okell et al.	Vafa	Associations between the IL‐4 ‐590 T allele and Plasmodium falciparum infection prevalence in asymptomatic Fulani of Mali	2007	West Africa	Mali	Mopti	212	85	40.0943	212	34	16.0377	0.4987	0.4858	High_High	High_High	High_High	High_High	Nested	NA	Wet
Okell et al.	Vafa	Associations between the IL‐4 ‐590 T allele and Plasmodium falciparum infection prevalence in asymptomatic Fulani of Mali	2007	West Africa	Mali	Mopti	214	66	30.8411	214	32	14.9533	0.4987	0.4858	High_High	High_High	High_High	High_High	Nested	NA	Wet
Okell et al.	Roper	Detection of very low level Plasmodium falciparum infections using the nested polymerase chain reaction and a reassessment of the epidemiology of unstable malaria in Sudan	1996	East Africa	Sudan	Gadaref	79	10	12.6582	79	2	2.53165	0.0293	0.0293	Low_Low	Low_Low	Low_Low	Low_Low	Nested	200	Dry
Okell et al.	Roper	Detection of very low level Plasmodium falciparum infections using the nested polymerase chain reaction and a reassessment of the epidemiology of unstable malaria in Sudan	1996	East Africa	Sudan	Gadaref	79	15	18.9873	79	4	5.06329	0.0293	0.0293	Low_Low	Low_Low	Low_Low	Low_Low	Nested	200	Dry
Okell et al.	Roper	Detection of very low level Plasmodium falciparum infections using the nested polymerase chain reaction and a reassessment of the epidemiology of unstable malaria in Sudan	1996	East Africa	Sudan	Gadaref	79	19	24.0506	79	8	10.1266	0.0293	0.0293	Low_Low	Low_Low	Low_Low	Low_Low	Nested	200	Dry
Okell et al.	Roper	Detection of very low level Plasmodium falciparum infections using the nested polymerase chain reaction and a reassessment of the epidemiology of unstable malaria in Sudan	1996	East Africa	Sudan	Gadaref	73	14	19.1781	73	0	0	0.0293	0.0293	Low_Low	Low_Low	Low_Low	Low_Low	Nested	200	Dry
Okell et al.	John	Low prevalence of Plasmodium falciparum infection among asymptomatic individuals in a highland area of Kenya	2005	East Africa	Kenya	Nyanza	123	13	10.5691	123	10	8.13008	0.3346	0.4063	High_High	High_High	High_High	High_High	Nested	NA	Wet
Okell et al.	John	Low prevalence of Plasmodium falciparum infection among asymptomatic individuals in a highland area of Kenya	2005	East Africa	Kenya	Nyanza	267	25	9.3633	267	17	6.36704	0.3346	0.4063	High_High	High_High	High_High	High_High	Nested	NA	Dry
Okell et al.	John	Low prevalence of Plasmodium falciparum infection among asymptomatic individuals in a highland area of Kenya	2005	East Africa	Kenya	Nyanza	273	16	5.86081	273	8	2.9304	0.3346	0.4063	High_High	High_High	High_High	High_High	Nested	NA	Dry
Okell et al.	John	Low prevalence of Plasmodium falciparum infection among asymptomatic individuals in a highland area of Kenya	2005	East Africa	Kenya	Nyanza	152	9	5.92105	152	2	1.31579	0.3346	0.4063	High_High	High_High	High_High	High_High	Nested	NA	Wet
Okell et al.	John	Low prevalence of Plasmodium falciparum infection among asymptomatic individuals in a highland area of Kenya	2005	East Africa	Kenya	Nyanza	228	33	14.4737	228	18	7.89474	0.3346	0.4063	High_High	High_High	High_High	High_High	Nested	NA	Wet
Okell et al.	Ofulla	Age‐related differences in the detection of Plasmodium falciparum infection by PCR and microscopy, in an area of Kenya with holo‐endemic malaria.	2005	East Africa	Kenya	Nyanza	301	251	83.3887	301	220	73.0897	0.3346	0.314	High_High	High_High	High_High	High_High	Nested	NA	NA	Note: sampling date not provided so assume year before publication
Okell et al.	Stich	Malaria in a holoendemic area of Burkina Faso: a cross‐sectional study.	2006	West Africa	Burkina Faso	Boucle Du Mouhoun	201	185	92.0398	201	162	80.597	0.7872	0.7872	High_High	High_High	High_High	High_High	Nested	NA	Wet
Okell et al.	Alves	High prevalence of asymptomatic Plasmodium vivax and Plasmodium falciparum infections in native Amazonian populations	2002	South America & Carribean	Brazil	NA	164	16	9.7561	175	4	2.28571	NA	NA	NA	NA	NA	NA	Nested	200	Dry
Okell et al.	Alves	High prevalence of asymptomatic Plasmodium vivax and Plasmodium falciparum infections in native Amazonian populations	2002	South America & Carribean	Brazil	NA	142	25	17.6056	142	2	1.40845	NA	NA	NA	NA	NA	NA	Nested	200	Wet
Okell et al.	Alves	High prevalence of asymptomatic Plasmodium vivax and Plasmodium falciparum infections in native Amazonian populations	2002	South America & Carribean	Brazil	NA	125	2	1.6	125	0	0	NA	NA	NA	NA	NA	NA	Nested	200	Dry
Okell et al.	Alves	High prevalence of asymptomatic Plasmodium vivax and Plasmodium falciparum infections in native Amazonian populations	2002	South America & Carribean	Brazil	NA	128	58	45.3125	172	10	5.81395	NA	NA	NA	NA	NA	NA	Nested	200	Wet
Okell et al.	Muller	Prospective risk of morbidity in relation to multiplicity of infection with Plasmodium falciparum in Sao Tome.	2001	West Africa	Sao Tome & Principe	NA	491	321	65.3768	491	194	39.5112	NA	NA	NA	NA	NA	NA	Nested	NA	NA
Okell et al.	Alves	Epidemiological characterization of Plasmodium falciparum in the Republic of Cabo Verde: implications for potential large‐scale re‐emergence of malaria.	2006	West Africa	Republic of Cabo Verde	NA	338	3	0.887574	338	0	0	NA	NA	NA	NA	NA	NA	Nested	NA	NA
Okell et al.	Alves	Epidemiological characterization of Plasmodium falciparum in the Republic of Cabo Verde: implications for potential large‐scale re‐emergence of malaria.	2006	West Africa	Republic of Cabo Verde	NA	261	10	3.83142	261	0	0	NA	NA	NA	NA	NA	NA	Nested	NA	NA
Okell et al.	Cortes	Plasmodium falciparum: distribution of msp2 genotypes among symptomatic and asymptomatic individuals from the Wosera region of Papua New Guinea.	2004	Oceania	Papua New Guinea	NA	628	330	52.5478	628	175	27.8662	NA	NA	NA	NA	NA	NA	Nested	NA	NA
Okell et al.	Roshanravan	Endemic malaria in the Peruvian Amazon region of Iquitos	2003	South America & Carribean	Peru	NA	819	28	3.4188	819	12	1.4652	NA	NA	NA	NA	NA	NA	Nested	100	Wet
Okell et al.	Zwetyenga	No influence of age on infection complexity and allelic distribution in Plasmodium falciparum infections in Ndiop, a Senegalese village with seasonal, mesoendemic malaria.	1998	West Africa	Senegal	Fatick	143	110	76.9231	143	52	36.3636	0.2301	0.2301	High_High	High_High	High_High	High_High	Nested	200	NA
Okell et al.	Toma	A field study on malaria prevalence in southeastern Laos by polymerase chain reaction assay.	2001	Asia	Lao PDR	NA	143	77	53.8462	143	46	32.1678	NA	NA	NA	NA	NA	NA	Nested	100	NA
Okell et al.	Toma	A field study on malaria prevalence in southeastern Laos by polymerase chain reaction assay.	2001	Asia	Lao PDR	NA	193	20	10.3627	193	7	3.62694	NA	NA	NA	NA	NA	NA	Nested	100	NA
Okell et al.	Mehlotra	Malaria infections are randomly distributed in diverse holoendemic areas of Papua New Guinea.	2002	Oceania	Papua New Guinea	NA	340	179	52.6471	1759	352	20.0114	NA	NA	NA	NA	NA	NA	Nested	NA	NA
Okell et al.	Mehlotra	Malaria infections are randomly distributed in diverse holoendemic areas of Papua New Guinea.	2002	Oceania	Papua New Guinea	NA	330	195	59.0909	972	217	22.3251	NA	NA	NA	NA	NA	NA	Nested	NA	NA
Okell et al.	Owusu-Agyei	Molecular epidemiology of Plasmodium falciparum infections among asymptomatic inhabitants of a holoendemic malarious area in northern Ghana	2002	West Africa	Ghana	Upper East Region	308	252	81.8182	308	217	70.4545	0.6532	0.6532	High_High	High_High	High_High	High_High	Nested	200	Dry
Okell et al.	Felger	The use of the polymerase chain reaction for more sensitive detection of Plasmodium falciparum	1995	Oceania	Papua New Guinea	NA	304	144	47.3684	304	75	24.6711	NA	NA	NA	NA	NA	NA	Nested	100	NA
Okell et al.	Snounou	The importance of sensitive detection of malaria parasites in the human and insect hosts in epidemiological studies, as shown by the analysis of field samples from Guinea Bissau.	1993	West Africa	Guinea Bissau	Biombo/Bissau	110	90	81.8182	110	28	25.4545	0.4522	0.4522	High_High	High_High	High_High	High_High	Nested	NA	Dry
Okell et al.	Snounou	The importance of sensitive detection of malaria parasites in the human and insect hosts in epidemiological studies, as shown by the analysis of field samples from Guinea Bissau.	1993	West Africa	Guinea Bissau	Biombo/Bissau	79	69	87.3418	79	38	48.1013	0.4522	0.4522	High_High	High_High	High_High	High_High	Nested	NA	Wet
Okell et al.	Ntoumi	Age‐dependent carriage of multiple Plasmodium falciparum merozoite surface antigen‐2 alleles in asymptomatic malaria infections	1995	West Africa	Senegal	Fatick	65	50	76.9231	65	50	76.9231	0.2301	0.2301	High_High	High_High	High_High	High_High	Nested	300	Wet
Okell et al.	Marques	Plasmodium species mixed infections in two areas of Manhica District, Mozambique	2005	East Africa	Mozambique	Maputo	70	50	71.4286	70	43	61.4286	0.6098	0.5426	High_High	High_High	High_High	High_High	Nested	NA	Dry
Okell et al.	Marques	Plasmodium species mixed infections in two areas of Manhica District, Mozambique	2005	East Africa	Mozambique	Maputo	70	55	78.5714	70	43	61.4286	0.6098	0.5426	High_High	High_High	High_High	High_High	Nested	NA	Wet
Okell et al.	Marques	Plasmodium species mixed infections in two areas of Manhica District, Mozambique	2005	East Africa	Mozambique	Maputo	81	73	90.1235	81	53	65.4321	0.6098	0.5426	High_High	High_High	High_High	High_High	Nested	NA	Dry
Okell et al.	Marques	Plasmodium species mixed infections in two areas of Manhica District, Mozambique	2005	East Africa	Mozambique	Maputo	87	79	90.8046	87	66	75.8621	0.6098	0.5426	High_High	High_High	High_High	High_High	Nested	NA	Wet
Okell et al.	Khaminsou	A survey of malarial infection in endemic areas of Savannakhet province, Lao PDR and comparative diagnostic efficiencies of Giemsa staining, acridine orange staining, and semi‐nested multiplex PCR.	2007	Asia	Lao PDR	NA	130	18	13.8462	130	12	9.23077	NA	NA	NA	NA	NA	NA	Semi-Nested	100	Dry
Okell et al.	Khaminsou	A survey of malarial infection in endemic areas of Savannakhet province, Lao PDR and comparative diagnostic efficiencies of Giemsa staining, acridine orange staining, and semi‐nested multiplex PCR.	2007	Asia	Lao PDR	NA	130	32	24.6154	130	22	16.9231	NA	NA	NA	NA	NA	NA	Semi-Nested	100	Dry
Okell et al.	Guerra-Neira	Plasmodium diversity in nonmalaria individuals from the Bioko Island in Equatorial Guinea (West Central‐Africa).	2006	West Africa	Equatorial Guinea	Bioko Norte	36	24	66.6667	36	18	50	NA	NA	NA	NA	NA	NA	Semi-Nested	NA	Dry	Excluded for purposes of archetype stratification due to MAP estimates having lots of 0s interspersed with very high values
Okell et al.	Guerra-Neira	Plasmodium diversity in nonmalaria individuals from the Bioko Island in Equatorial Guinea (West Central‐Africa).	2006	West Africa	Equatorial Guinea	Bioko Norte	35	22	62.8571	35	14	40	NA	NA	NA	NA	NA	NA	Semi-Nested	NA	Dry	Excluded for purposes of archetype stratification due to MAP estimates having lots of 0s interspersed with very high values
Okell et al.	Guerra-Neira	Plasmodium diversity in nonmalaria individuals from the Bioko Island in Equatorial Guinea (West Central‐Africa).	2006	West Africa	Equatorial Guinea	Bioko Sur	81	50	61.7284	81	40	49.3827	NA	NA	NA	NA	NA	NA	Semi-Nested	NA	Dry	Excluded for purposes of archetype stratification due to MAP estimates having lots of 0s interspersed with very high values
Okell et al.	Paganotti	Genetic complexity and gametocyte production of Plasmodium falciparum in Fulani and Mossi communities in Burkina Faso.	2006	West Africa	Burkina Faso	Est	92	89	96.7391	92	76	82.6087	0.5899	0.5824	High_High	High_High	High_High	High_High	Nested	200	Wet
Okell et al.	Paganotti	Genetic complexity and gametocyte production of Plasmodium falciparum in Fulani and Mossi communities in Burkina Faso.	2006	West Africa	Burkina Faso	Est	58	56	96.5517	58	51	87.931	0.5899	0.5824	High_High	High_High	High_High	High_High	Nested	200	Wet
Okell et al.	Mayor	Plasmodium falciparum multiple infections in Mozambique, its relation to other malariological indices and to prospective risk of malaria morbidity.	2003	East Africa	Mozambique	Maputo	2538	845	33.2939	2609	357	13.6834	0.6098	0.6098	High_High	High_High	High_High	High_High	Nested	NA	NA
Okell et al.	Vafa	Multiplicity of Plasmodium falciparum infection in asymptomatic children in Senegal: relation to transmission, age and erythrocyte variants	2008	West Africa	Senegal	Fatick	372	164	44.086	372	130	34.9462	0.2301	0.2099	High_High	High_High	High_High	High_High	Nested	200	Dry
Okell et al.	Vafa	Multiplicity of Plasmodium falciparum infection in asymptomatic children in Senegal: relation to transmission, age and erythrocyte variants	2008	West Africa	Senegal	Fatick	372	190	51.0753	372	130	34.9462	0.2301	0.2099	High_High	High_High	High_High	High_High	Nested	200	Wet
Okell et al.	Wataya	DNA diagnosis of falciparum malaria using a double PCR technique: a field trial in the Solomon Islands	1993	Oceania	Solomon Islands	NA	98	8	8.16327	98	8	8.16327	NA	NA	NA	NA	NA	NA	Nested	1000	NA
Okell et al.	Peyerl-Hoffman	Genetic diversity of Plasmodium falciparum and its relationship to parasite density in an area with different malaria endemicities in West Uganda.	2001	West Africa	Uganda	Tororo	406	225	55.4187	406	140	34.4828	0.8192	0.8192	High_High	High_High	High_High	High_High	Nested	100	Wet
Okell et al.	Cerutti	Epidemiologic aspects of the malaria transmission cycle in an area of very low incidence in Brazil.	2007	South America & Carribean	Brazil	NA	1527	10	0.654879	1777	0	0	NA	NA	NA	NA	NA	NA	Nested	100	NA
Okell et al.	Dent	A polymerase chain reaction/ligase detection reaction fluorescent microsphere assay to determine Plasmodium falciparum MSP‐119 haplotypes.	2007	West Africa	Kenya	Nyanza	201	141	70.1493	201	117	58.209	0.3346	0.3837	High_High	High_High	High_High	High_High	PCR-LDR	NA	Wet
Okell et al.	Mueller	High sensitivity detection of Plasmodium species reveals positive correlations between infections of different species, shifts in age distribution and reduced local variation in Papua New Guinea.	2009	Oceania	Papua New Guinea	NA	203	71	34.9754	203	45	22.1675	NA	NA	NA	NA	NA	NA	PCR-LDR	100	NA
Okell et al.	Mueller	High sensitivity detection of Plasmodium species reveals positive correlations between infections of different species, shifts in age distribution and reduced local variation in Papua New Guinea.	2009	Oceania	Papua New Guinea	NA	153	76	49.6732	153	45	29.4118	NA	NA	NA	NA	NA	NA	PCR-LDR	100	NA
Okell et al.	Mueller	High sensitivity detection of Plasmodium species reveals positive correlations between infections of different species, shifts in age distribution and reduced local variation in Papua New Guinea.	2009	Oceania	Papua New Guinea	NA	133	65	48.8722	133	41	30.8271	NA	NA	NA	NA	NA	NA	PCR-LDR	100	NA
Okell et al.	Mueller	High sensitivity detection of Plasmodium species reveals positive correlations between infections of different species, shifts in age distribution and reduced local variation in Papua New Guinea.	2009	Oceania	Papua New Guinea	NA	145	72	49.6552	145	31	21.3793	NA	NA	NA	NA	NA	NA	PCR-LDR	100	NA
Okell et al.	Mueller	High sensitivity detection of Plasmodium species reveals positive correlations between infections of different species, shifts in age distribution and reduced local variation in Papua New Guinea.	2009	Oceania	Papua New Guinea	NA	172	101	58.7209	172	58	33.7209	NA	NA	NA	NA	NA	NA	PCR-LDR	100	NA
Okell et al.	Mueller	High sensitivity detection of Plasmodium species reveals positive correlations between infections of different species, shifts in age distribution and reduced local variation in Papua New Guinea.	2009	Oceania	Papua New Guinea	NA	174	91	52.2989	174	57	32.7586	NA	NA	NA	NA	NA	NA	PCR-LDR	100	NA
Okell et al.	Mueller	High sensitivity detection of Plasmodium species reveals positive correlations between infections of different species, shifts in age distribution and reduced local variation in Papua New Guinea.	2009	Oceania	Papua New Guinea	NA	163	82	50.3067	163	38	23.3129	NA	NA	NA	NA	NA	NA	PCR-LDR	100	NA
Okell et al.	Mueller	High sensitivity detection of Plasmodium species reveals positive correlations between infections of different species, shifts in age distribution and reduced local variation in Papua New Guinea.	2009	Oceania	Papua New Guinea	NA	174	102	58.6207	174	49	28.1609	NA	NA	NA	NA	NA	NA	PCR-LDR	100	NA
Okell et al.	Mueller	High sensitivity detection of Plasmodium species reveals positive correlations between infections of different species, shifts in age distribution and reduced local variation in Papua New Guinea.	2009	Oceania	Papua New Guinea	NA	184	88	47.8261	184	61	33.1522	NA	NA	NA	NA	NA	NA	PCR-LDR	100	NA
Okell et al.	Mueller	High sensitivity detection of Plasmodium species reveals positive correlations between infections of different species, shifts in age distribution and reduced local variation in Papua New Guinea.	2009	Oceania	Papua New Guinea	NA	166	101	60.8434	166	48	28.9157	NA	NA	NA	NA	NA	NA	PCR-LDR	100	NA
Okell et al.	Mueller	High sensitivity detection of Plasmodium species reveals positive correlations between infections of different species, shifts in age distribution and reduced local variation in Papua New Guinea.	2009	Oceania	Papua New Guinea	NA	174	95	54.5977	174	57	32.7586	NA	NA	NA	NA	NA	NA	PCR-LDR	100	NA
Okell et al.	Mueller	High sensitivity detection of Plasmodium species reveals positive correlations between infections of different species, shifts in age distribution and reduced local variation in Papua New Guinea.	2009	Oceania	Papua New Guinea	NA	175	117	66.8571	175	75	42.8571	NA	NA	NA	NA	NA	NA	PCR-LDR	100	NA
Okell et al.	Mueller	High sensitivity detection of Plasmodium species reveals positive correlations between infections of different species, shifts in age distribution and reduced local variation in Papua New Guinea.	2009	Oceania	Papua New Guinea	NA	188	148	78.7234	188	85	45.2128	NA	NA	NA	NA	NA	NA	PCR-LDR	100	NA
Okell et al.	Mueller	High sensitivity detection of Plasmodium species reveals positive correlations between infections of different species, shifts in age distribution and reduced local variation in Papua New Guinea.	2009	Oceania	Papua New Guinea	NA	148	83	56.0811	148	23	15.5405	NA	NA	NA	NA	NA	NA	PCR-LDR	100	NA
Okell et al.	Mueller	High sensitivity detection of Plasmodium species reveals positive correlations between infections of different species, shifts in age distribution and reduced local variation in Papua New Guinea.	2009	Oceania	Papua New Guinea	NA	175	95	54.2857	175	43	24.5714	NA	NA	NA	NA	NA	NA	PCR-LDR	100	NA
Okell et al.	Andrade	Age‐dependent acquisition of protective immunity to malaria in riverine populations of the Amazon Basin of Brazil	2009	South America & Carribean	Brazil	NA	233	8	3.43348	275	4	1.45455	NA	NA	NA	NA	NA	NA	Nested	100	Dry
Okell et al.	Andrade	Age‐dependent acquisition of protective immunity to malaria in riverine populations of the Amazon Basin of Brazil	2009	South America & Carribean	Brazil	NA	277	20	7.22022	286	2	0.699301	NA	NA	NA	NA	NA	NA	Nested	100	Dry
Okell et al.	Andrade	Age‐dependent acquisition of protective immunity to malaria in riverine populations of the Amazon Basin of Brazil	2009	South America & Carribean	Brazil	NA	47	5	10.6383	47	1	2.12766	NA	NA	NA	NA	NA	NA	Nested	100	Dry
Okell et al.	Andrade	Age‐dependent acquisition of protective immunity to malaria in riverine populations of the Amazon Basin of Brazil	2009	South America & Carribean	Brazil	NA	320	11	3.4375	321	4	1.24611	NA	NA	NA	NA	NA	NA	Nested	100	Dry
Okell et al.	Andrade	Age‐dependent acquisition of protective immunity to malaria in riverine populations of the Amazon Basin of Brazil	2009	South America & Carribean	Brazil	NA	165	1	0.606061	166	0	0	NA	NA	NA	NA	NA	NA	Nested	100	Dry
Okell et al.	Satoguina	Comparison of surveillance methods applied to a situation of low malaria prevalence at rural sites in The Gambia and Guinea Bissau.	2009	West Africa	Gambia	Upper River	841	219	26.0404	934	97	10.3854	0.364	0.0398	High_Low	High_Low	High_Low	High_Low	Nested	100	Dry
Okell et al.	Satoguina	Comparison of surveillance methods applied to a situation of low malaria prevalence at rural sites in The Gambia and Guinea Bissau.	2009	West Africa	Gambia	North Bank Division	689	185	26.8505	729	82	11.2483	0.2876	0.0319	High_Low	High_Low	High_Low	High_Low	Nested	100	Dry
Okell et al.	Satoguina	Comparison of surveillance methods applied to a situation of low malaria prevalence at rural sites in The Gambia and Guinea Bissau.	2009	West Africa	Guinea Bissau	Cacheu	818	194	23.7164	834	33	3.95683	0.3661	0.0271	High_Low	High_Low	High_Low	High_Low	Nested	100	Dry
Okell et al.	Steenkeste	Sub‐microscopic malaria cases and mixed malaria infection in a remote area of high malaria endemicity in Rattanakiri province, Cambodia: implication for malaria elimination.	2010	Asia	Cambodia	NA	204	136	66.6667	204	75	36.7647	NA	NA	NA	NA	NA	NA	Nested	100	NA
Okell et al.	Steenkeste	Sub‐microscopic malaria cases and mixed malaria infection in a remote area of high malaria endemicity in Rattanakiri province, Cambodia: implication for malaria elimination.	2010	Asia	Cambodia	NA	205	115	56.0976	205	68	33.1707	NA	NA	NA	NA	NA	NA	Nested	100	NA
Okell et al.	Steenkeste	Sub‐microscopic malaria cases and mixed malaria infection in a remote area of high malaria endemicity in Rattanakiri province, Cambodia: implication for malaria elimination.	2010	Asia	Cambodia	NA	209	126	60.2871	209	48	22.9665	NA	NA	NA	NA	NA	NA	Nested	100	NA
Okell et al.	Steenkeste	Sub‐microscopic malaria cases and mixed malaria infection in a remote area of high malaria endemicity in Rattanakiri province, Cambodia: implication for malaria elimination.	2010	Asia	Cambodia	NA	202	119	58.9109	202	53	26.2376	NA	NA	NA	NA	NA	NA	Nested	100	NA
Okell et al.	Steenkeste	Sub‐microscopic malaria cases and mixed malaria infection in a remote area of high malaria endemicity in Rattanakiri province, Cambodia: implication for malaria elimination.	2010	Asia	Cambodia	NA	141	55	39.0071	141	20	14.1844	NA	NA	NA	NA	NA	NA	Nested	100	NA
Okell et al.	Steenkeste	Sub‐microscopic malaria cases and mixed malaria infection in a remote area of high malaria endemicity in Rattanakiri province, Cambodia: implication for malaria elimination.	2010	Asia	Cambodia	NA	143	88	61.5385	143	49	34.2657	NA	NA	NA	NA	NA	NA	Nested	100	NA
Okell et al.	Steenkeste	Sub‐microscopic malaria cases and mixed malaria infection in a remote area of high malaria endemicity in Rattanakiri province, Cambodia: implication for malaria elimination.	2010	Asia	Cambodia	NA	118	80	67.7966	118	31	26.2712	NA	NA	NA	NA	NA	NA	Nested	100	NA
Okell et al.	Steenkeste	Sub‐microscopic malaria cases and mixed malaria infection in a remote area of high malaria endemicity in Rattanakiri province, Cambodia: implication for malaria elimination.	2010	Asia	Cambodia	NA	134	87	64.9254	134	38	28.3582	NA	NA	NA	NA	NA	NA	Nested	100	NA
Okell et al.	Katsuragawa	The dynamics of transmission and spatial distribution of malaria in riverside areas of Porto Velho, Rondonia, in the Amazon region of Brazil.	2010	South America & Carribean	Brazil	NA	205	4	1.95122	205	1	0.487805	NA	NA	NA	NA	NA	NA	Nested	100	NA
Okell et al.	da Silva	Epidemiology and control of frontier malaria in Brazil: lessons from community‐based studies in rural Amazonia	2010	South America & Carribean	Brazil	NA	386	35	9.06736	388	6	1.54639	NA	NA	NA	NA	NA	NA	Nested	100	Wet
Okell et al.	da Silva	Epidemiology and control of frontier malaria in Brazil: lessons from community‐based studies in rural Amazonia	2010	South America & Carribean	Brazil	NA	379	33	8.70712	378	6	1.5873	NA	NA	NA	NA	NA	NA	Nested	100	Dry
Okell et al.	da Silva	Epidemiology and control of frontier malaria in Brazil: lessons from community‐based studies in rural Amazonia	2010	South America & Carribean	Brazil	NA	328	22	6.70732	329	0	0	NA	NA	NA	NA	NA	NA	Nested	100	Wet
Okell et al.	da Silva	Epidemiology and control of frontier malaria in Brazil: lessons from community‐based studies in rural Amazonia	2010	South America & Carribean	Brazil	NA	334	8	2.39521	351	1	0.2849	NA	NA	NA	NA	NA	NA	Nested	100	Dry
Okell et al.	Marfurt	Plasmodium falciparum resistance to anti‐malarial drugs in Papua New Guinea: evaluation of a community‐based approach for the molecular monitoring of resistance.	2010	Oceania	Papua New Guinea	NA	263	102	38.7833	258	34	13.1783	NA	NA	NA	NA	NA	NA	Nested	NA	Wet
Okell et al.	Marfurt	Plasmodium falciparum resistance to anti‐malarial drugs in Papua New Guinea: evaluation of a community‐based approach for the molecular monitoring of resistance.	2010	Oceania	Papua New Guinea	NA	347	71	20.4611	346	64	18.4971	NA	NA	NA	NA	NA	NA	Nested	NA	Wet
Okell et al.	Marfurt	Plasmodium falciparum resistance to anti‐malarial drugs in Papua New Guinea: evaluation of a community‐based approach for the molecular monitoring of resistance.	2010	Oceania	Papua New Guinea	NA	359	131	36.4903	358	82	22.905	NA	NA	NA	NA	NA	NA	Nested	NA	Wet
Okell et al.	Marfurt	Plasmodium falciparum resistance to anti‐malarial drugs in Papua New Guinea: evaluation of a community‐based approach for the molecular monitoring of resistance.	2010	Oceania	Papua New Guinea	NA	317	129	40.694	314	55	17.5159	NA	NA	NA	NA	NA	NA	Nested	NA	Wet
Okell et al.	Marfurt	Plasmodium falciparum resistance to anti‐malarial drugs in Papua New Guinea: evaluation of a community‐based approach for the molecular monitoring of resistance.	2010	Oceania	Papua New Guinea	NA	366	147	40.1639	356	96	26.9663	NA	NA	NA	NA	NA	NA	Nested	NA	Wet
Okell et al.	Marfurt	Plasmodium falciparum resistance to anti‐malarial drugs in Papua New Guinea: evaluation of a community‐based approach for the molecular monitoring of resistance.	2010	Oceania	Papua New Guinea	NA	359	115	32.0334	358	82	22.905	NA	NA	NA	NA	NA	NA	Nested	NA	NA
Okell et al.	Pacific Malaria Initiative Survey Group	Malaria on isolated Melanesian islands prior to the initiation of malaria elimination activities	2010	Oceania	Vanuatu	NA	413	2	0.484262	413	0	0	NA	NA	NA	NA	NA	NA	Nested	100	NA
Okell et al.	Liljander	Clearance of asymptomatic P. falciparum Infections Interacts with the number of clones to predict the risk of subsequent malaria in Kenyan children.	2011	East Africa	Kenya	Coast	337	263	78.0415	337	243	72.1068	0.3424	0.1592	High_Low	High_High	High_High	High_High	Nested	NA	Dry
Okell et al.	Liljander	Clearance of asymptomatic P. falciparum Infections Interacts with the number of clones to predict the risk of subsequent malaria in Kenyan children.	2011	East Africa	Kenya	Coast	360	212	58.8889	360	174	48.3333	0.3424	0.1592	High_Low	High_High	High_High	High_High	Nested	NA	Dry
Okell et al.	Steenkeste	Towards high‐throughput molecular detection of Plasmodium: new approaches and molecular markers.	2009	Asia	Cambodia	NA	102	73	71.5686	102	59	57.8431	NA	NA	NA	NA	NA	NA	Nested	NA	NA
Okell et al.	Steenkeste	Towards high‐throughput molecular detection of Plasmodium: new approaches and molecular markers.	2009	Asia	Cambodia	NA	235	142	60.4255	235	77	32.766	NA	NA	NA	NA	NA	NA	Nested	NA	NA

## Sheet: Whittaker et al. Age Data
	Reference Information			Age Group	Diagnostic Results
Review Found	Author	Title	Year	Age Group	PCR N Tested	PCR N Positive	% PCR Positive	Microscopy N Tested	Microscopy N Positive	% Microscopy Positive	Notes:
Whittaker et al.	Proietti	Continuing intense malaria transmission in northern Uganda.	2011	0-5	57	38	66.6667	57	31	54.386
Whittaker et al.	Proietti	Continuing intense malaria transmission in northern Uganda.	2011	5-15	62	43	69.3548	62	37	59.6774
Whittaker et al.	Proietti	Continuing intense malaria transmission in northern Uganda.	2011	15+	122	52	42.623	124	25	20.1613
Whittaker et al.	Atelu	Carriage of sub-microscopic sexual and asexual Plasmodium falciparum stages in the dry season at Navrongo, Ghana	2016	0-5	29	4	13.7931	29	3	10.3448
Whittaker et al.	Atelu	Carriage of sub-microscopic sexual and asexual Plasmodium falciparum stages in the dry season at Navrongo, Ghana	2016	5-15	38	8	21.0526	38	2	5.26316
Whittaker et al.	Atelu	Carriage of sub-microscopic sexual and asexual Plasmodium falciparum stages in the dry season at Navrongo, Ghana	2016	15+	142	17	11.9718	142	5	3.52113
Whittaker et al.	Tran	An intensive longitudinal cohort study of Malian children and adults reveals no evidence of acquired immunity to Plasmodium falciparum infection.	2013	5-15	410	261	63.6585	410	134	32.6829
Whittaker et al.	Tran	An intensive longitudinal cohort study of Malian children and adults reveals no evidence of acquired immunity to Plasmodium falciparum infection.	2013	15+	47	27	57.4468	47	7	14.8936
Whittaker et al.	Kho	Characterization of blood dendritic and regulatory T cells in asymptomatic adults with sub-microscopic Plasmodium falciparum or Plasmodium vivax infection	2016	15+	153	36	23.5294	153	17	11.1111
Whittaker et al.	Elbadry	High prevalence of asymptomatic malaria infections: a cross-sectional study in rural areas in six departments in Haiti	2015	15+	108	3	2.77778	108	0	0
Whittaker et al.	Elbadry	High prevalence of asymptomatic malaria infections: a cross-sectional study in rural areas in six departments in Haiti	2015	15+	122	6	4.91803	122	0	0
Whittaker et al.	Elbadry	High prevalence of asymptomatic malaria infections: a cross-sectional study in rural areas in six departments in Haiti	2015	15+	194	79	40.7216	194	14	7.21649
Whittaker et al.	Elbadry	High prevalence of asymptomatic malaria infections: a cross-sectional study in rural areas in six departments in Haiti	2015	15+	39	10	25.641	39	1	2.5641
Whittaker et al.	Elbadry	High prevalence of asymptomatic malaria infections: a cross-sectional study in rural areas in six departments in Haiti	2015	15+	63	2	3.1746	63	0	0
Whittaker et al.	Elbadry	High prevalence of asymptomatic malaria infections: a cross-sectional study in rural areas in six departments in Haiti	2015	15+	37	8	21.6216	37	2	5.40541
Whittaker et al.	Mara	Genetic diversity of Plasmodium falciparum among school-aged children from the Man region, western Côte d’Ivoire	2013	5-15	292	241	82.5342	292	230	78.7671
Whittaker et al.	Koukouikila-Koussounda	Genetic polymorphism of merozoite surface protein 2 and prevalence of K76T pfcrt mutation in Plasmodium falciparum field isolates from Congolese children with asymptomatic infections	2012	0-5	137	12	8.75912	137	5	3.64964
Whittaker et al.	Koukouikila-Koussounda	Genetic polymorphism of merozoite surface protein 2 and prevalence of K76T pfcrt mutation in Plasmodium falciparum field isolates from Congolese children with asymptomatic infections	2012	5-15	80	21	26.25	80	11	13.75
Whittaker et al.	Waltmann	High Rates of Asymptomatic, Sub-microscopic Plasmodium vivax Infection and Disappearing Plasmodium falciparum Malaria in an Area of Low Transmission in Solomon Islands	2015	0-5	3501	5	0.142816	3501	4	0.114253
Whittaker et al.	Koepfli	How much remains undetected? Probability of molecular detection of human Plasmodia in the field.	2011	0-5	1019	283	27.7723	1019	195	19.1364
Whittaker et al.	Proietti	Influence of infection on malaria-specific antibody dynamics in a cohort exposed to intense malaria transmission in northern Uganda.	2013	0-5	240	130	54.1667	249	105	42.1687
Whittaker et al.	Proietti	Influence of infection on malaria-specific antibody dynamics in a cohort exposed to intense malaria transmission in northern Uganda.	2013	5-15	122	103	84.4262	126	74	58.7302
Whittaker et al.	Proietti	Influence of infection on malaria-specific antibody dynamics in a cohort exposed to intense malaria transmission in northern Uganda.	2013	15+	128	48	37.5	134	15	11.194
Whittaker et al.	Sumari	Malaria prevalence in asymptomatic and symptomatic children in Kiwangwa, Bagamoyo district, Tanzania	2017	5-15	200	115	57.5	200	16	8
Whittaker et al.	Amoah (15:388)	Prevalence of G6PD deficiency and Plasmodium falciparum parasites in asymptomatic school children living in southern Ghana	2016	5-15	170	85	50	170	49	28.8235
Whittaker et al.	Amoah (15:388)	Prevalence of G6PD deficiency and Plasmodium falciparum parasites in asymptomatic school children living in southern Ghana	2016	5-15	170	50	29.4118	170	38	22.3529
Whittaker et al.	Amoah (15:388)	Prevalence of G6PD deficiency and Plasmodium falciparum parasites in asymptomatic school children living in southern Ghana	2016	5-15	170	65	38.2353	170	44	25.8824
Whittaker et al.	Amoah (15:388)	Prevalence of G6PD deficiency and Plasmodium falciparum parasites in asymptomatic school children living in southern Ghana	2016	5-15	170	66	38.8235	170	10	5.88235
Whittaker et al.	Walldorf	School-Age Children Are a Reservoir of Malaria Infection in Malawi.	2015	0-5	161	7	4.34783	157	5	3.18471
Whittaker et al.	Walldorf	School-Age Children Are a Reservoir of Malaria Infection in Malawi.	2015	0-5	177	6	3.38983	176	3	1.70455
Whittaker et al.	Walldorf	School-Age Children Are a Reservoir of Malaria Infection in Malawi.	2015	0-5	184	11	5.97826	184	9	4.8913
Whittaker et al.	Walldorf	School-Age Children Are a Reservoir of Malaria Infection in Malawi.	2015	0-5	152	2	1.31579	152	2	1.31579	Originally had prevalence ratio >1 (3 LM +ves). Have scaled down to produce prev ratio of 1.
Whittaker et al.	Walldorf	School-Age Children Are a Reservoir of Malaria Infection in Malawi.	2015	0-5	170	8	4.70588	170	1	0.588235
Whittaker et al.	Walldorf	School-Age Children Are a Reservoir of Malaria Infection in Malawi.	2015	0-5	192	10	5.20833	192	10	5.20833	Originally had prevalence ratio >1 (12 LM +ves). Have scaled down to produce prev ratio of 1.
Whittaker et al.	Walldorf	School-Age Children Are a Reservoir of Malaria Infection in Malawi.	2015	5-15	185	23	12.4324	182	15	8.24176
Whittaker et al.	Walldorf	School-Age Children Are a Reservoir of Malaria Infection in Malawi.	2015	5-15	250	22	8.8	250	8	3.2
Whittaker et al.	Walldorf	School-Age Children Are a Reservoir of Malaria Infection in Malawi.	2015	5-15	328	42	12.8049	328	36	10.9756
Whittaker et al.	Walldorf	School-Age Children Are a Reservoir of Malaria Infection in Malawi.	2015	5-15	325	24	7.38462	326	14	4.29448
Whittaker et al.	Walldorf	School-Age Children Are a Reservoir of Malaria Infection in Malawi.	2015	5-15	382	41	10.733	381	24	6.29921
Whittaker et al.	Walldorf	School-Age Children Are a Reservoir of Malaria Infection in Malawi.	2015	5-15	413	27	6.53753	422	13	3.08057
Whittaker et al.	Walldorf	School-Age Children Are a Reservoir of Malaria Infection in Malawi.	2015	15+	362	27	7.45856	353	6	1.69972
Whittaker et al.	Walldorf	School-Age Children Are a Reservoir of Malaria Infection in Malawi.	2015	15+	419	15	3.57995	417	4	0.959233
Whittaker et al.	Walldorf	School-Age Children Are a Reservoir of Malaria Infection in Malawi.	2015	15+	433	33	7.62125	434	19	4.37788
Whittaker et al.	Walldorf	School-Age Children Are a Reservoir of Malaria Infection in Malawi.	2015	15+	445	36	8.08989	445	13	2.92135
Whittaker et al.	Walldorf	School-Age Children Are a Reservoir of Malaria Infection in Malawi.	2015	15+	436	17	3.89908	444	6	1.35135
Whittaker et al.	Walldorf	School-Age Children Are a Reservoir of Malaria Infection in Malawi.	2015	0-5	183	37	20.2186	177	27	15.2542
Whittaker et al.	Walldorf	School-Age Children Are a Reservoir of Malaria Infection in Malawi.	2015	0-5	192	26	13.5417	190	20	10.5263
Whittaker et al.	Walldorf	School-Age Children Are a Reservoir of Malaria Infection in Malawi.	2015	0-5	219	47	21.4612	219	36	16.4384
Whittaker et al.	Walldorf	School-Age Children Are a Reservoir of Malaria Infection in Malawi.	2015	0-5	229	22	9.60699	229	22	9.60699	Originally had prevalence ratio >1 (23 LM +ves). Have scaled down to produce prev ratio of 1.
Whittaker et al.	Walldorf	School-Age Children Are a Reservoir of Malaria Infection in Malawi.	2015	0-5	221	69	31.2217	221	43	19.457
Whittaker et al.	Walldorf	School-Age Children Are a Reservoir of Malaria Infection in Malawi.	2015	0-5	220	35	15.9091	220	29	13.1818
Whittaker et al.	Walldorf	School-Age Children Are a Reservoir of Malaria Infection in Malawi.	2015	5-15	298	114	38.255	283	79	27.9152
Whittaker et al.	Walldorf	School-Age Children Are a Reservoir of Malaria Infection in Malawi.	2015	5-15	372	117	31.4516	349	60	17.192
Whittaker et al.	Walldorf	School-Age Children Are a Reservoir of Malaria Infection in Malawi.	2015	5-15	400	178	44.5	401	141	35.1621
Whittaker et al.	Walldorf	School-Age Children Are a Reservoir of Malaria Infection in Malawi.	2015	5-15	372	106	28.4946	372	76	20.4301
Whittaker et al.	Walldorf	School-Age Children Are a Reservoir of Malaria Infection in Malawi.	2015	5-15	369	159	43.0894	368	133	36.1413
Whittaker et al.	Walldorf	School-Age Children Are a Reservoir of Malaria Infection in Malawi.	2015	5-15	427	129	30.2108	427	85	19.9063
Whittaker et al.	Walldorf	School-Age Children Are a Reservoir of Malaria Infection in Malawi.	2015	15+	406	79	19.4581	395	35	8.86076
Whittaker et al.	Walldorf	School-Age Children Are a Reservoir of Malaria Infection in Malawi.	2015	15+	464	68	14.6552	461	22	4.77223
Whittaker et al.	Walldorf	School-Age Children Are a Reservoir of Malaria Infection in Malawi.	2015	15+	486	112	23.0453	486	63	12.963
Whittaker et al.	Walldorf	School-Age Children Are a Reservoir of Malaria Infection in Malawi.	2015	15+	455	71	15.6044	480	33	6.875
Whittaker et al.	Walldorf	School-Age Children Are a Reservoir of Malaria Infection in Malawi.	2015	15+	453	133	29.3598	451	70	15.5211
Whittaker et al.	Walldorf	School-Age Children Are a Reservoir of Malaria Infection in Malawi.	2015	15+	478	76	15.8996	479	25	5.21921
Whittaker et al.	Walldorf	School-Age Children Are a Reservoir of Malaria Infection in Malawi.	2015	0-5	163	11	6.74847	163	11	6.74847	Originally had prevalence ratio >1 (14 LM +ves). Have scaled down to produce prev ratio of 1.
Whittaker et al.	Walldorf	School-Age Children Are a Reservoir of Malaria Infection in Malawi.	2015	0-5	189	9	4.7619	189	9	4.7619
Whittaker et al.	Walldorf	School-Age Children Are a Reservoir of Malaria Infection in Malawi.	2015	0-5	187	19	10.1604	189	16	8.46561
Whittaker et al.	Walldorf	School-Age Children Are a Reservoir of Malaria Infection in Malawi.	2015	0-5	169	7	4.14201	169	2	1.18343
Whittaker et al.	Walldorf	School-Age Children Are a Reservoir of Malaria Infection in Malawi.	2015	0-5	161	17	10.559	161	11	6.8323
Whittaker et al.	Walldorf	School-Age Children Are a Reservoir of Malaria Infection in Malawi.	2015	0-5	167	11	6.58683	167	6	3.59281
Whittaker et al.	Walldorf	School-Age Children Are a Reservoir of Malaria Infection in Malawi.	2015	5-15	215	63	29.3023	207	44	21.256
Whittaker et al.	Walldorf	School-Age Children Are a Reservoir of Malaria Infection in Malawi.	2015	5-15	306	63	20.5882	302	28	9.27152
Whittaker et al.	Walldorf	School-Age Children Are a Reservoir of Malaria Infection in Malawi.	2015	5-15	375	93	24.8	385	69	17.9221
Whittaker et al.	Walldorf	School-Age Children Are a Reservoir of Malaria Infection in Malawi.	2015	5-15	369	54	14.6341	369	29	7.85908
Whittaker et al.	Walldorf	School-Age Children Are a Reservoir of Malaria Infection in Malawi.	2015	5-15	355	68	19.1549	355	40	11.2676
Whittaker et al.	Walldorf	School-Age Children Are a Reservoir of Malaria Infection in Malawi.	2015	5-15	420	64	15.2381	420	39	9.28571
Whittaker et al.	Walldorf	School-Age Children Are a Reservoir of Malaria Infection in Malawi.	2015	15+	398	44	11.0553	388	30	7.73196
Whittaker et al.	Walldorf	School-Age Children Are a Reservoir of Malaria Infection in Malawi.	2015	15+	472	27	5.72034	468	10	2.13675
Whittaker et al.	Walldorf	School-Age Children Are a Reservoir of Malaria Infection in Malawi.	2015	15+	465	43	9.24731	479	21	4.38413
Whittaker et al.	Walldorf	School-Age Children Are a Reservoir of Malaria Infection in Malawi.	2015	15+	455	15	3.2967	454	4	0.881057
Whittaker et al.	Walldorf	School-Age Children Are a Reservoir of Malaria Infection in Malawi.	2015	15+	444	64	14.4144	444	35	7.88288
Whittaker et al.	Walldorf	School-Age Children Are a Reservoir of Malaria Infection in Malawi.	2015	15+	443	29	6.54628	443	12	2.7088
Whittaker et al.	Noormahomed	A cross-sectional study of sub-clinical Plasmodium falciparum infection in HIV-1 infected and uninfected populations in Mozambique, South-Eastern Africa	2012	15+	224	4	1.78571	239	1	0.41841
Whittaker et al.	Noormahomed	A cross-sectional study of sub-clinical Plasmodium falciparum infection in HIV-1 infected and uninfected populations in Mozambique, South-Eastern Africa	2012	15+	183	20	10.929	316	16	5.06329
Whittaker et al.	Adu	Microscopic and Submicroscopic Asymptomatic Plasmodium falciparum Infections in Ghanaian Children and Protection against Febrile Malaria	2020	0-5	380	21	5.52632	380	7	1.84211
Whittaker et al.	Adu	Microscopic and Submicroscopic Asymptomatic Plasmodium falciparum Infections in Ghanaian Children and Protection against Febrile Malaria	2020	5-15	468	78	16.6667	468	39	8.33333
Whittaker et al.	Abagna	Assessment of the quality and quantity of naturally induced antibody responses to EBA175RIII-V in Ghanaian children living in two communities with varying malaria transmission patterns	2018	5-15	219	107	48.8584	219	78	35.6164
Whittaker et al.	Abagna	Assessment of the quality and quantity of naturally induced antibody responses to EBA175RIII-V in Ghanaian children living in two communities with varying malaria transmission patterns	2018	5-15	192	125	65.1042	192	66	34.375
Whittaker et al.	Amoah	Dynamics of anti-MSP3 and Pfs230 antibody responses and multiplicity of infection in asymptomatic children from southern Ghana	2018	5-15	492	215	43.6992	492	111	22.561
Whittaker et al.	Ayanful-Torgby	Seasonal variations in Plasmodium falciparum parasite prevalence assessed by varying diagnostic tests in asymptomatic children in southern Ghana	2018	5-15	40	33	82.5	40	26	65
Whittaker et al.	Ayanful-Torgby	Seasonal variations in Plasmodium falciparum parasite prevalence assessed by varying diagnostic tests in asymptomatic children in southern Ghana	2018	5-15	40	22	55	40	11	27.5
Whittaker et al.	Ayanful-Torgby	Seasonal variations in Plasmodium falciparum parasite prevalence assessed by varying diagnostic tests in asymptomatic children in southern Ghana	2018	5-15	40	18	45	40	4	10
Whittaker et al.	Ayanful-Torgby	Seasonal variations in Plasmodium falciparum parasite prevalence assessed by varying diagnostic tests in asymptomatic children in southern Ghana	2018	5-15	40	16	40	40	2	5
Whittaker et al.	Beshir	Plasmodium falciparum parasites with histidine-rich protein 2 (pfhrp2) and pfhrp3 gene deletions in two endemic regions of Kenya	2017	5-15	274	131	47.8102	272	76	27.9412
Whittaker et al.	Beshir	Plasmodium falciparum parasites with histidine-rich protein 2 (pfhrp2) and pfhrp3 gene deletions in two endemic regions of Kenya	2017	5-15	274	114	41.6058	272	76	27.9412
Whittaker et al.	Vareta	Submicroscopic malaria infection is not associated with fever in cross-sectional studies in Malawi	2020	0-5	3893	573	14.7187	3893	357	9.17031
Whittaker et al.	Vareta	Submicroscopic malaria infection is not associated with fever in cross-sectional studies in Malawi	2020	5-15	5432	1466	26.9882	5432	836	15.3903
Whittaker et al.	Vareta	Submicroscopic malaria infection is not associated with fever in cross-sectional studies in Malawi	2020	15+	7325	1048	14.3072	7325	377	5.14676
Whittaker et al.	Tripura	Submicroscopic Plasmodium prevalence in relation to malaria incidence in 20 villages in western Cambodia	2017	15+	1000	7	0.7	1000	2	0.2
Whittaker et al.	Sumari	Malaria prevalence in asymptomatic and symptomatic children in Kiwangwa, Bagamoyo district, Tanzania	2017	5-15	200	115	57.5	200	16	8
Whittaker et al.	Some	Investigating selected host and parasite factors potentially impacting upon seasonal malaria chemoprevention in Bama, Burkina Faso	2020	0-5	106	15	14.1509	106	5	4.71698
Whittaker et al.	Dieng	Contrasting Asymptomatic and Drug Resistance Gene Prevalence of Plasmodium falciparum in Ghana: Implications on Seasonal Malaria Chemoprevention	2019	5-15	216	60	27.7778	216	52	24.0741
Whittaker et al.	Dieng	Contrasting Asymptomatic and Drug Resistance Gene Prevalence of Plasmodium falciparum in Ghana: Implications on Seasonal Malaria Chemoprevention	2019	5-15	148	25	16.8919	148	19	12.8378
Whittaker et al.	Dieng	Contrasting Asymptomatic and Drug Resistance Gene Prevalence of Plasmodium falciparum in Ghana: Implications on Seasonal Malaria Chemoprevention	2019	5-15	65	25	38.4615	65	12	18.4615
Whittaker et al.	Dieng	Contrasting Asymptomatic and Drug Resistance Gene Prevalence of Plasmodium falciparum in Ghana: Implications on Seasonal Malaria Chemoprevention	2019	5-15	47	33	70.2128	47	12	25.5319
Whittaker et al.	Dieng	Contrasting Asymptomatic and Drug Resistance Gene Prevalence of Plasmodium falciparum in Ghana: Implications on Seasonal Malaria Chemoprevention	2019	5-15	59	10	16.9492	59	10	16.9492
Whittaker et al.	Hounkonnou	Dynamics of Submicroscopic Plasmodium falciparum Infections Throughout Pregnancy: A Preconception Cohort Study in Benin	2020	15+	1214	304	25.0412	1214	87	7.16639
Whittaker et al.	Katrak	Performance of Loop-Mediated Isothermal Amplification for the Identification of Submicroscopic Plasmodium falciparum Infection in Uganda	2017	15+	78	33	42.3077	78	6	7.69231
Whittaker et al.	Landier	Operational Performance of a Plasmodium falciparum Ultrasensitive Rapid Diagnostic Test for Detection of Asymptomatic Infections in Eastern Myanmar	2018	15+	1519	186	12.2449	1519	50	3.29164
Whittaker et al.	Idris	Naturally acquired antibody response to Plasmodium falciparum describes heterogeneity in transmission on islands in Lake Victoria	2017	0-5	345	193	55.942	345	132	38.2609
Whittaker et al.	Idris	Naturally acquired antibody response to Plasmodium falciparum describes heterogeneity in transmission on islands in Lake Victoria	2017	5-15	660	469	71.0606	660	236	35.7576
Whittaker et al.	Idris	Naturally acquired antibody response to Plasmodium falciparum describes heterogeneity in transmission on islands in Lake Victoria	2017	15+	233	47	20.1717	233	29	12.4464
Whittaker et al.	Idris	Naturally acquired antibody response to Plasmodium falciparum describes heterogeneity in transmission on islands in Lake Victoria	2017	0-5	396	156	39.3939	396	88	22.2222
Whittaker et al.	Idris	Naturally acquired antibody response to Plasmodium falciparum describes heterogeneity in transmission on islands in Lake Victoria	2017	5-15	1028	492	47.8599	1028	230	22.3735
Whittaker et al.	Idris	Naturally acquired antibody response to Plasmodium falciparum describes heterogeneity in transmission on islands in Lake Victoria	2017	15+	522	138	26.4368	522	44	8.42912
Whittaker et al.	Idris	Naturally acquired antibody response to Plasmodium falciparum describes heterogeneity in transmission on islands in Lake Victoria	2017	0-5	233	32	13.7339	233	12	5.15021
Whittaker et al.	Idris	Naturally acquired antibody response to Plasmodium falciparum describes heterogeneity in transmission on islands in Lake Victoria	2017	5-15	399	66	16.5414	399	22	5.51378
Whittaker et al.	Idris	Naturally acquired antibody response to Plasmodium falciparum describes heterogeneity in transmission on islands in Lake Victoria	2017	15+	253	27	10.6719	253	3	1.18577
Whittaker et al.	Idris	Naturally acquired antibody response to Plasmodium falciparum describes heterogeneity in transmission on islands in Lake Victoria	2017	0-5	102	14	13.7255	102	5	4.90196
Whittaker et al.	Idris	Naturally acquired antibody response to Plasmodium falciparum describes heterogeneity in transmission on islands in Lake Victoria	2017	5-15	113	26	23.0088	113	11	9.73451
Whittaker et al.	Idris	Naturally acquired antibody response to Plasmodium falciparum describes heterogeneity in transmission on islands in Lake Victoria	2017	15+	121	14	11.5702	121	5	4.13223
Whittaker et al.	Idris	Naturally acquired antibody response to Plasmodium falciparum describes heterogeneity in transmission on islands in Lake Victoria	2017	0-5	135	13	9.62963	135	10	7.40741
Whittaker et al.	Idris	Naturally acquired antibody response to Plasmodium falciparum describes heterogeneity in transmission on islands in Lake Victoria	2017	5-15	265	40	15.0943	265	20	7.54717
Whittaker et al.	Idris	Naturally acquired antibody response to Plasmodium falciparum describes heterogeneity in transmission on islands in Lake Victoria	2017	15+	233	18	7.72532	233	9	3.86266
Whittaker et al.	Okyere	Point prevalence of asymptomatic Plasmodium infection and the comparison of microscopy, rapid diagnostic test and nested PCR for the diagnosis of asymptomatic malaria among children under 5 years in Ghana	2020	0-5	500	184	36.8	500	116	23.2
Whittaker et al.	Lo	Plasmodium malariae Prevalence and csp Gene Diversity, Kenya, 2014 and 2015	2017	5-15	190	74	38.9474	190	45	23.6842
Whittaker et al.	Lo	Plasmodium malariae Prevalence and csp Gene Diversity, Kenya, 2014 and 2015	2017	5-15	150	97	64.6667	150	78	52
Whittaker et al.	Lo	Plasmodium malariae Prevalence and csp Gene Diversity, Kenya, 2014 and 2015	2017	5-15	190	55	28.9474	190	36	18.9474
Okell et al.	John	Low prevalence of Plasmodium falciparum infection among asymptomatic individuals in a highland area of Kenya	2005	0-5	48	4	8.33333	48	1	2.08333
Okell et al.	John	Low prevalence of Plasmodium falciparum infection among asymptomatic individuals in a highland area of Kenya	2005	0-5	54	9	16.6667	54	4	7.40741
Okell et al.	John	Low prevalence of Plasmodium falciparum infection among asymptomatic individuals in a highland area of Kenya	2005	5-15	71	3	4.22535	71	2	2.8169
Okell et al.	John	Low prevalence of Plasmodium falciparum infection among asymptomatic individuals in a highland area of Kenya	2005	5-15	63	9	14.2857	63	9	14.2857
Okell et al.	John	Low prevalence of Plasmodium falciparum infection among asymptomatic individuals in a highland area of Kenya	2005	15+	154	9	5.84416	154	4	2.5974
Okell et al.	John	Low prevalence of Plasmodium falciparum infection among asymptomatic individuals in a highland area of Kenya	2005	15+	111	15	13.5135	111	5	4.5045
Okell et al.	Ofulla	Age‐related differences in the detection of Plasmodium falciparum infection by PCR and microscopy, in an area of Kenya with holo‐endemic malaria.	2005	0-5	53	47	88.6792	53	46	86.7925
Okell et al.	Ofulla	Age‐related differences in the detection of Plasmodium falciparum infection by PCR and microscopy, in an area of Kenya with holo‐endemic malaria.	2005	5-15	90	86	95.5556	90	82	91.1111
Okell et al.	Ofulla	Age‐related differences in the detection of Plasmodium falciparum infection by PCR and microscopy, in an area of Kenya with holo‐endemic malaria.	2005	15+	158	118	74.6835	158	92	58.2278
Okell et al.	Alves	High prevalence of asymptomatic Plasmodium vivax and Plasmodium falciparum infections in native Amazonian populations	2002	0-5	63	1	1.5873	63	0	0
Okell et al.	Alves	High prevalence of asymptomatic Plasmodium vivax and Plasmodium falciparum infections in native Amazonian populations	2002	15+	137	7	5.10949	137	0	0
Okell et al.	Cortes	Plasmodium falciparum: distribution of msp2 genotypes among symptomatic and asymptomatic individuals from the Wosera region of Papua New Guinea.	2004	0-5	51	21	41.1765	51	15	29.4118
Okell et al.	Cortes	Plasmodium falciparum: distribution of msp2 genotypes among symptomatic and asymptomatic individuals from the Wosera region of Papua New Guinea.	2004	15+	258	119	46.124	258	48	18.6047
Okell et al.	Zwetyenga	No influence of age on infection complexity and allelic distribution in Plasmodium falciparum infections in Ndiop, a Senegalese village with seasonal, mesoendemic malaria.	1998	0-5	36	24	66.6667	36	12	33.3333
Okell et al.	Zwetyenga	No influence of age on infection complexity and allelic distribution in Plasmodium falciparum infections in Ndiop, a Senegalese village with seasonal, mesoendemic malaria.	1998	15+	41	27	65.8537	41	17	41.4634
Okell et al.	Owusu-Agyei	Molecular epidemiology of Plasmodium falciparum infections among asymptomatic inhabitants of a holoendemic malarious area in northern Ghana	2002	0-5	99	80	80.8081	99	74	74.7475
Okell et al.	Owusu-Agyei	Molecular epidemiology of Plasmodium falciparum infections among asymptomatic inhabitants of a holoendemic malarious area in northern Ghana	2002	15+	119	86	72.2689	119	70	58.8235
Okell et al.	Nsobya	Molecular evaluation of the natural history of asymptomatic parasitemia in Ugandan children	2004	0-5	316	114	36.0759	316	55	17.4051
Okell et al.	Toure	Submicroscopic Plasmodium falciparum infections before and after sulfadoxine‐pyrimethamine and artesunate association treatment in Dienga, Southeastern Gabon	2006	15+	278	58	20.8633	278	20	7.19424
Okell et al.	Silue	Prevalence, genetic diversity and multiplicity of Plasmodium falciparum infection in school children in central Cote d'Ivoire	2006	5-15	424	356	83.9623	424	232	54.717
Okell et al.	Kobbe	Seasonal variation and high multiplicity of first Plasmodium falciparum infections in children from a holoendemic area in Ghana, West Africa.	2006	0-5	962	175	18.1913	1069	158	14.7802
Okell et al.	Mayor	Plasmodium falciparum multiple infections in Mozambique, its relation to other malariological indices and to prospective risk of malaria morbidity.	2003	0-5	2146	623	29.0308	2146	248	11.5564
Okell et al.	Mayor	Plasmodium falciparum multiple infections in Mozambique, its relation to other malariological indices and to prospective risk of malaria morbidity.	2003	5-15	214	146	68.2243	214	75	35.0467
Okell et al.	Mayor	Plasmodium falciparum multiple infections in Mozambique, its relation to other malariological indices and to prospective risk of malaria morbidity.	2003	15+	178	76	42.6966	249	34	13.6546
Okell et al.	Dal-Bianco	High prevalence of asymptomatic Plasmodium falciparum infection in Gabonese adults.	2007	15+	470	244	51.9149	493	57	11.5619
Okell et al.	Mueller	High sensitivity detection of Plasmodium species reveals positive correlations between infections of different species, shifts in age distribution and reduced local variation in Papua New Guinea.	2009	0-5	426	135	31.6901	426	73	17.1362
Okell et al.	Mueller	High sensitivity detection of Plasmodium species reveals positive correlations between infections of different species, shifts in age distribution and reduced local variation in Papua New Guinea.	2009	5-15	237	170	71.73	237	107	45.1477
Okell et al.	Mueller	High sensitivity detection of Plasmodium species reveals positive correlations between infections of different species, shifts in age distribution and reduced local variation in Papua New Guinea.	2009	15+	937	559	59.6585	937	202	21.5582
Okell et al.	Rosanas-Urgell	Comparison of diagnostic methods for the detection and quantification of the four sympatric Plasmodium species in field samples from Papua New Guinea	2010	0-5	452	198	43.8053	452	115	25.4425
Okell et al.	Satoguina	Comparison of surveillance methods applied to a situation of low malaria prevalence at rural sites in The Gambia and Guinea Bissau.	2009	0-5	510	101	19.8039	510	44	8.62745
Okell et al.	Satoguina	Comparison of surveillance methods applied to a situation of low malaria prevalence at rural sites in The Gambia and Guinea Bissau.	2009	5-15	881	265	30.0795	881	117	13.2804
Okell et al.	Satoguina	Comparison of surveillance methods applied to a situation of low malaria prevalence at rural sites in The Gambia and Guinea Bissau.	2009	15+	1188	294	24.7475	1188	74	6.22896
Okell et al.	Lin	Differential patterns of infection and disease with P. falciparum and P. vivax in young Papua New Guinean children	2010	0-5	264	131	49.6212	264	86	32.5758
Okell et al.	Steenkeste	Sub‐microscopic malaria cases and mixed malaria infection in a remote area of high malaria endemicity in Rattanakiri province, Cambodia: implication for malaria elimination.	2010	0-5	266	153	57.5188	266	107	40.2256
Okell et al.	Steenkeste	Sub‐microscopic malaria cases and mixed malaria infection in a remote area of high malaria endemicity in Rattanakiri province, Cambodia: implication for malaria elimination.	2010	5-15	134	98	73.1343	134	45	33.5821
Okell et al.	Steenkeste	Sub‐microscopic malaria cases and mixed malaria infection in a remote area of high malaria endemicity in Rattanakiri province, Cambodia: implication for malaria elimination.	2010	15+	694	343	49.4236	694	102	14.6974
Okell et al.	Gahutu	Prevalence and risk factors of malaria among children in southern highland Rwanda	2011	0-5	545	92	16.8807	545	61	11.1927
